# Supplementary material for: A triclinic polymorph of hexa­nedioic acid
Source: Acta Crystallogr Sect E Struct Rep Online. 2009 Feb 28;65(Pt 3):o624. doi: 10.1107/S1600536809006448 (PMC2968612; doi:10.1107/S1600536809006448)
Supplement: Supplementary file 1 [file e-65-0o624-sup1.cif]

##############################################################################
###                                                                        ###
###        Electronic paper (Acta Crystallographica Section E)             ###
###                                                                        ###
##############################################################################
#                                                                            #
# This CIF contains the data in a paper accepted for publication in Acta     #
# Crystallographica Section E. It conforms to the requirements of Notes      #
# for Authors for Section E, and has been peer reviewed under the auspices   #
# of the IUCr Commission on Journals.                                        #
#                                                                            #
# Full details of the Crystallographic Information File format               #
# are given in the paper "The Crystallographic Information File (CIF):       #
# a New Standard Archive File for Crystallography" by S. R. Hall, F. H.      #
# Allen and I. D. Brown [Acta Cryst. (1991), A47, 655-685].                  #
#                                                                            #
# The current version of the core CIF dictionary is obtainable from          #
# ftp://ftp.iucr.org/pub/cif_core.dic. The current version number is 2.4.    #
#                                                                            #
# Software is freely available for graphical display of the structure(s) in  #
# this CIF.  For information consult the CIF home page http://www.iucr.org/  #
# cif/home.html                                                              #
#                                                                            #
# This file may be used for bona fide research purposes within the           #
# scientific community so long as proper attribution is given to the journal # 
# article from which it was obtained.                                        #
#                                                                            #
##############################################################################
                                             
data_global
_audit_creation_method     'form.cif (version 2.0)'
_journal_data_validation_number     ?
_journal_date_recd_electronic     2009-02-20
_journal_date_accepted     2009-02-22
_journal_name_full     'Acta Crystallographica, Section E'
_journal_year     2009
_journal_volume     65
_journal_issue      3
_journal_page_first     o624
_journal_page_last     o624
_journal_paper_category     QO
_journal_coeditor_code     SJ2583
_publ_contact_author_name     'Prof. Fun Hoong Kun'
_publ_contact_author_address
;
      X-ray Crystallography Unit
      School of Physics
      Universiti Sains Malaysia
      11800 USM, Penang
      MALAYSIA
;
_publ_contact_author_email     'hkfun@usm.my'
_publ_contact_author_fax     '6 04 6579150'
_publ_contact_author_phone     '6 04 6577888  Ext. 3690'
_publ_section_title
;
A triclinic polymorph of hexanedioic acid
;
loop_
    _publ_author_name
    _publ_author_footnote
    _publ_author_address
    'Hoong-Kun Fun' ?
;     X-ray Crystallography Unit
      School of Physics
      Universiti Sains Malaysia
      11800 USM, Penang
      Malaysia
;
    'Suchada Chantrapromma'
;
      Additional correspondence author, e-mail: suchada.c@psu.ac.th.
;
;     Crystal Materials Research Unit
      Department of Chemistry
      Faculty of Science
      Prince of Songkla University
      Hat-Yai, Songkhla 90112
      Thailand
;
data_I
_audit_creation_method     SHELXL-97
_chemical_name_systematic
;
hexanedioic acid
;
_chemical_name_common
;
Adipic acid
;
_chemical_formula_moiety     'C6 H10 O4'
_chemical_formula_sum     'C6 H10 O4'
_chemical_formula_iupac     'C6 H10 O4'
_chemical_formula_weight     146.14
_chemical_melting_point     ?
_symmetry_cell_setting     Triclinic
_symmetry_space_group_name_H-M     'P -1'
_symmetry_space_group_name_Hall     '-P 1'
loop_
    _symmetry_equiv_pos_as_xyz
    'x, y, z'
    '-x, -y, -z'
_cell_length_a     6.7666(5)
_cell_length_b     6.9992(5)
_cell_length_c     7.7180(5)
_cell_angle_alpha     93.794(4)
_cell_angle_beta     104.321(4)
_cell_angle_gamma     102.689(4)
_cell_volume     342.70(4)
_cell_formula_units_Z     2
_cell_measurement_reflns_used     1553
_cell_measurement_theta_min     2.75
_cell_measurement_theta_max     27.50
_cell_measurement_temperature     100
_exptl_crystal_description     Needle
_exptl_crystal_colour     Colorless
_exptl_crystal_size_max     0.55
_exptl_crystal_size_mid     0.11
_exptl_crystal_size_min     0.06
_exptl_crystal_density_diffrn     1.416
_exptl_crystal_density_meas     ?
_exptl_crystal_density_method     'not measured'
_exptl_crystal_F_000     156
_exptl_absorpt_coefficient_mu     0.120
_exptl_absorpt_correction_type     multi-scan
_exptl_absorpt_process_details     '(SADABS; Bruker, 2005)'
_exptl_absorpt_correction_T_min     0.8467
_exptl_absorpt_correction_T_max     0.9927
_exptl_special_details
;
The crystal was placed in the cold stream of an Oxford Cryosystems Cobra
open-flow nitrogen cryostat (Cosier & Glazer, 1986) operating at 100.0(1) K.
;
_diffrn_ambient_temperature     100
_diffrn_radiation_type     'MoK\a'
_diffrn_radiation_wavelength     0.71073
_diffrn_radiation_source     'sealed tube'
_diffrn_radiation_monochromator     'graphite'
_diffrn_measurement_device_type     'Bruker APEXII CCD area-detector'
_diffrn_measurement_method     '\f and \w'
_diffrn_detector_area_resol_mean     ?
_diffrn_reflns_number     7773
_diffrn_reflns_av_R_equivalents     0.0270
_diffrn_reflns_av_sigmaI/netI     0.0206
_diffrn_reflns_theta_min     2.75
_diffrn_reflns_theta_max     27.50
_diffrn_reflns_theta_full     27.50
_diffrn_measured_fraction_theta_max     0.997
_diffrn_measured_fraction_theta_full     0.997
_diffrn_reflns_limit_h_min     -8
_diffrn_reflns_limit_h_max     8
_diffrn_reflns_limit_k_min     -9
_diffrn_reflns_limit_k_max     9
_diffrn_reflns_limit_l_min     -10
_diffrn_reflns_limit_l_max     10
_diffrn_standards_number     0
_diffrn_standards_interval_count     ?
_diffrn_standards_interval_time     ?
_diffrn_standards_decay_%     ?
_refine_special_details
;
Refinement of <i>F</i>^2^ against ALL reflections. The weighted <i>R</i>-factor
<i>wR</i> and goodness of fit <i>S</i> are based on <i>F</i>^2^, conventional
<i>R</i>-factors <i>R</i> are based on <i>F</i>, with <i>F</i> set to zero for
negative <i>F</i>^2^. The threshold expression of <i>F</i>^2^ >
\s(<i>F</i>^2^) is used only for calculating <i>R</i>-factors(gt) <i>etc</i>.
and is not relevant to the choice of reflections for refinement.
<i>R</i>-factors based on <i>F</i>^2^ are statistically about twice as large
as those based on <i>F</i>, and <i>R</i>- factors based on ALL data will be
even larger.
;
_reflns_number_total     1553
_reflns_number_gt     1419
_reflns_threshold_expression     I>2\s(I)
_refine_ls_structure_factor_coef     Fsqd
_refine_ls_matrix_type     full
_refine_ls_R_factor_all     0.0414
_refine_ls_R_factor_gt     0.0372
_refine_ls_wR_factor_gt     0.0910
_refine_ls_wR_factor_ref     0.0941
_refine_ls_goodness_of_fit_ref     1.094
_refine_ls_restrained_S_all     1.094
_refine_ls_number_reflns     1553
_refine_ls_number_parameters     91
_refine_ls_number_restraints     0
_refine_ls_hydrogen_treatment     constr
_refine_ls_weighting_scheme     calc
_refine_ls_weighting_details
         'calc w=1/[\s^2^(Fo^2^)+(0.0402P)^2^+0.1411P] where P=(Fo^2^+2Fc^2^)/3'
_atom_sites_solution_hydrogens     geom
_atom_sites_solution_primary     direct
_atom_sites_solution_secondary     difmap
_refine_ls_shift/su_max     0.001
_refine_ls_shift/su_max_lt     0.001
_refine_ls_shift/su_mean     0.000
_refine_diff_density_max     0.322
_refine_diff_density_min     -0.202
_refine_ls_extinction_method     none
_refine_ls_extinction_coef     ?
loop_
    _atom_type_symbol
    _atom_type_description
    _atom_type_scat_dispersion_real
    _atom_type_scat_dispersion_imag
    _atom_type_scat_source
    'C' 'C' 0.0033 0.0016
                         'International Tables Vol C Tables 4.2.6.8 and 6.1.1.4'
    'H' 'H' 0.0000 0.0000
                         'International Tables Vol C Tables 4.2.6.8 and 6.1.1.4'
    'O' 'O' 0.0106 0.0060
                         'International Tables Vol C Tables 4.2.6.8 and 6.1.1.4'
_computing_data_collection     'APEX2 (Bruker, 2005)'
_computing_cell_refinement     'APEX2 (Bruker, 2005)'
_computing_data_reduction     'SAINT (Bruker, 2005)'
_computing_structure_solution     'SHELXTL (Sheldrick, 2008)'
_computing_structure_refinement     'SHELXTL (Sheldrick, 2008)'
_computing_molecular_graphics     'SHELXTL (Sheldrick, 2008)'
_computing_publication_material
;
SHELXTL (Sheldrick, 2008) and PLATON (Spek, 2009)
;
loop_
    _atom_site_type_symbol
    _atom_site_label
    _atom_site_fract_x
    _atom_site_fract_y
    _atom_site_fract_z
    _atom_site_U_iso_or_equiv
    _atom_site_adp_type
    _atom_site_calc_flag
    _atom_site_refinement_flags
    _atom_site_occupancy
    _atom_site_disorder_assembly
    _atom_site_disorder_group
    O O1A 0.07345(14) 0.10624(13) 0.21778(12) 0.0182(2) Uani d . 1 . .
    O O2A -0.11534(14) 0.20271(13) -0.02751(12) 0.0198(2) Uani d . 1 . .
    H H2OA -0.0961 0.1042 -0.0779 0.030 Uiso calc R 1 . .
    C C1A -0.02548(19) 0.22010(17) 0.14771(16) 0.0156(3) Uani d . 1 . .
    C C2A -0.0623(2) 0.39330(18) 0.24950(16) 0.0174(3) Uani d . 1 . .
    H H2AA -0.2127 0.3787 0.2269 0.021 Uiso calc R 1 . .
    H H2AB -0.0057 0.5124 0.2026 0.021 Uiso calc R 1 . .
    C C3A 0.03484(19) 0.41932(17) 0.45233(16) 0.0167(3) Uani d . 1 . .
    H H3AA 0.1794 0.4448 0.4777 0.020 Uiso d R 1 . .
    H H3AB -0.0108 0.3012 0.4996 0.020 Uiso d R 1 . .
    O O1B 0.45905(14) 0.56597(12) 0.19844(12) 0.0189(2) Uani d . 1 . .
    O O2B 0.61849(14) 0.75868(13) 0.02759(12) 0.0204(2) Uani d . 1 . .
    H H2OB 0.5906 0.6539 -0.0380 0.031 Uiso calc R 1 . .
    C C1B 0.54652(19) 0.72852(18) 0.17064(16) 0.0159(3) Uani d . 1 . .
    C C2B 0.5885(2) 0.91565(18) 0.29479(16) 0.0173(3) Uani d . 1 . .
    H H2BA 0.5457 1.0160 0.2236 0.021 Uiso calc R 1 . .
    H H2BB 0.7389 0.9603 0.3491 0.021 Uiso calc R 1 . .
    C C3B 0.47841(19) 0.89970(17) 0.44459(16) 0.0161(3) Uani d . 1 . .
    H H3BA 0.5266 0.8106 0.5238 0.019 Uiso d R 1 . .
    H H3BB 0.3356 0.8519 0.3947 0.019 Uiso d R 1 . .
loop_
    _atom_site_aniso_label
    _atom_site_aniso_U_11
    _atom_site_aniso_U_22
    _atom_site_aniso_U_33
    _atom_site_aniso_U_12
    _atom_site_aniso_U_13
    _atom_site_aniso_U_23
    O1A 0.0225(5) 0.0180(4) 0.0144(4) 0.0084(4) 0.0033(3) -0.0012(3)
    O2A 0.0287(5) 0.0185(4) 0.0129(4) 0.0113(4) 0.0033(4) -0.0023(3)
    C1A 0.0165(6) 0.0157(6) 0.0135(6) 0.0019(4) 0.0049(4) -0.0014(4)
    C2A 0.0218(6) 0.0156(6) 0.0151(6) 0.0066(5) 0.0044(5) -0.0013(5)
    C3A 0.0192(6) 0.0155(6) 0.0149(6) 0.0050(5) 0.0039(5) -0.0021(5)
    O1B 0.0248(5) 0.0160(4) 0.0166(4) 0.0050(4) 0.0078(4) -0.0008(3)
    O2B 0.0278(5) 0.0164(4) 0.0173(5) 0.0022(4) 0.0111(4) -0.0034(3)
    C1B 0.0157(6) 0.0177(6) 0.0140(6) 0.0056(5) 0.0028(4) -0.0009(5)
    C2B 0.0204(6) 0.0149(6) 0.0156(6) 0.0029(5) 0.0055(5) -0.0028(5)
    C3B 0.0185(6) 0.0150(6) 0.0138(6) 0.0034(5) 0.0039(5) -0.0019(5)
_geom_special_details
;
All e.s.d.'s (except the e.s.d. in the dihedral angle between two l.s. planes)
are estimated using the full covariance matrix. The cell e.s.d.'s are taken
into account individually in the estimation of e.s.d.'s in distances, angles
and torsion angles; correlations between e.s.d.'s in cell parameters are only
used when they are defined by crystal symmetry. An approximate (isotropic)
treatment of cell e.s.d.'s is used for estimating e.s.d.'s involving l.s.
planes.
;
loop_
    _geom_bond_atom_site_label_1
    _geom_bond_atom_site_label_2
    _geom_bond_site_symmetry_2
    _geom_bond_distance
    _geom_bond_publ_flag
    O1A C1A . 1.2199(15) ?
    O2A C1A . 1.3237(14) ?
    O2A H2OA . 0.8200 ?
    C1A C2A . 1.5007(16) ?
    C2A C3A . 1.5220(16) ?
    C2A H2AA . 0.9700 ?
    C2A H2AB . 0.9700 ?
    C3A C3A 2_566 1.528(2) ?
    C3A H3AA . 0.9222 ?
    C3A H3AB . 0.9462 ?
    O1B C1B . 1.2207(15) ?
    O2B C1B . 1.3238(15) ?
    O2B H2OB . 0.8200 ?
    C1B C2B . 1.5001(16) ?
    C2B C3B . 1.5201(17) ?
    C2B H2BA . 0.9700 ?
    C2B H2BB . 0.9700 ?
    C3B C3B 2_676 1.525(2) ?
    C3B H3BA . 0.9537 ?
    C3B H3BB . 0.9224 ?
loop_
    _geom_angle_atom_site_label_1
    _geom_angle_atom_site_label_2
    _geom_angle_atom_site_label_3
    _geom_angle_site_symmetry_1
    _geom_angle_site_symmetry_3
    _geom_angle
    _geom_angle_publ_flag
    C1A O2A H2OA . . 109.5 ?
    O1A C1A O2A . . 123.52(11) ?
    O1A C1A C2A . . 124.18(11) ?
    O2A C1A C2A . . 112.29(10) ?
    C1A C2A C3A . . 114.73(10) ?
    C1A C2A H2AA . . 108.6 ?
    C3A C2A H2AA . . 108.6 ?
    C1A C2A H2AB . . 108.6 ?
    C3A C2A H2AB . . 108.6 ?
    H2AA C2A H2AB . . 107.6 ?
    C2A C3A C3A . 2_566 111.19(13) ?
    C2A C3A H3AA . . 110.2 ?
    C3A C3A H3AA 2_566 . 111.6 ?
    C2A C3A H3AB . . 109.9 ?
    C3A C3A H3AB 2_566 . 106.7 ?
    H3AA C3A H3AB . . 107.0 ?
    C1B O2B H2OB . . 109.5 ?
    O1B C1B O2B . . 123.41(11) ?
    O1B C1B C2B . . 124.33(11) ?
    O2B C1B C2B . . 112.25(10) ?
    C1B C2B C3B . . 115.27(10) ?
    C1B C2B H2BA . . 108.5 ?
    C3B C2B H2BA . . 108.5 ?
    C1B C2B H2BB . . 108.5 ?
    C3B C2B H2BB . . 108.5 ?
    H2BA C2B H2BB . . 107.5 ?
    C2B C3B C3B . 2_676 110.83(12) ?
    C2B C3B H3BA . . 110.6 ?
    C3B C3B H3BA 2_676 . 108.1 ?
    C2B C3B H3BB . . 109.3 ?
    C3B C3B H3BB 2_676 . 109.7 ?
    H3BA C3B H3BB . . 108.3 ?
loop_
    _geom_torsion_atom_site_label_1
    _geom_torsion_atom_site_label_2
    _geom_torsion_atom_site_label_3
    _geom_torsion_atom_site_label_4
    _geom_torsion_site_symmetry_1
    _geom_torsion_site_symmetry_2
    _geom_torsion_site_symmetry_3
    _geom_torsion_site_symmetry_4
    _geom_torsion
    _geom_torsion_publ_flag
    O1A C1A C2A C3A . . . . 0.07(17) ?
    O2A C1A C2A C3A . . . . 179.19(10) ?
    C1A C2A C3A C3A . . . 2_566 -172.28(12) ?
    O1B C1B C2B C3B . . . . -11.15(18) ?
    O2B C1B C2B C3B . . . . 169.89(10) ?
    C1B C2B C3B C3B . . . 2_676 -176.67(13) ?
loop_
    _geom_hbond_atom_site_label_D
    _geom_hbond_atom_site_label_H
    _geom_hbond_atom_site_label_A
    _geom_hbond_site_symmetry_A
    _geom_hbond_distance_DH
    _geom_hbond_distance_HA
    _geom_hbond_distance_DA
    _geom_hbond_angle_DHA
    _geom_hbond_publ_flag
    O2A H2OA O1A 2_555 0.82 1.82 2.6397(13) 172 y
    O2B H2OB O1B 2_665 0.82 1.82 2.6421(13) 174 y
    C2A H2AB O2A 2_565 0.97 2.58 3.5415(16) 171 y
