# Supplementary material for: A triclinic polymorph of hexa­nedioic acid
Source: Acta Crystallogr Sect E Struct Rep Online. 2009 Feb 28;65(Pt 3):o624. doi: 10.1107/S1600536809006448 (PMC2968612; doi:10.1107/S1600536809006448)
Supplement: Supplementary file 2 [file e-65-0o624-Isup2.hkl]

# 
# h,k,l, Fc-squared, Fo-squared, sigma(Fo-squared) and status flag 
# 
data_I
_shelx_title ' fun44a_0m in P-1 (100K)' 
_shelx_refln_list_code          4 
_shelx_F_calc_maximum       68.58 
_exptl_crystal_F_000       156.00 
_reflns_d_resolution_high  0.7697 
 
loop_ 
 _symmetry_equiv_pos_as_xyz 
 'x, y, z' 
 '-x, -y, -z' 
 
_cell_length_a     6.7666 
_cell_length_b     6.9992 
_cell_length_c     7.7180 
_cell_angle_alpha  93.794 
_cell_angle_beta  104.321 
_cell_angle_gamma 102.689 
 
_shelx_F_squared_multiplier     1.000 
 
loop_ 
 _refln_index_h 
 _refln_index_k 
 _refln_index_l 
 _refln_F_squared_calc 
 _refln_F_squared_meas 
 _refln_F_squared_sigma 
 _refln_observed_status 
   1   0   0        0.09       -0.18      0.09 o 
   2   0   0     3757.76     3511.11     31.45 o 
   3   0   0        0.96        0.93      0.10 o 
   4   0   0        0.39        0.18      0.09 o 
   5   0   0        1.90        1.71      0.22 o 
   6   0   0       27.96       28.50      1.04 o 
   7   0   0        2.65        2.89      0.58 o 
   8   0   0        2.99        3.24      1.46 o 
  -8   1   0        8.00        6.36      0.82 o 
  -7   1   0        8.63        9.46      0.90 o 
  -6   1   0        2.31        2.02      0.41 o 
  -5   1   0        9.52       11.76      0.51 o 
  -4   1   0      186.24      206.11      2.08 o 
  -3   1   0        9.15        9.10      0.22 o 
  -2   1   0     1038.70      999.65      8.24 o 
  -1   1   0       12.20        6.17      0.14 o 
   0   1   0       18.52       18.27      0.24 o 
   1   1   0       97.38       79.36      0.91 o 
   2   1   0      415.52      396.29      3.40 o 
   3   1   0       44.64       50.18      0.68 o 
   4   1   0        6.30        5.23      0.26 o 
   5   1   0        6.37        8.43      0.44 o 
   6   1   0       40.14       38.70      0.95 o 
   7   1   0        2.63        2.11      0.44 o 
  -8   2   0       17.40       18.75      1.23 o 
  -7   2   0       18.07       15.46      1.03 o 
  -6   2   0        4.11        3.85      0.53 o 
  -5   2   0       16.61       19.34      0.57 o 
  -4   2   0      138.67      132.86      1.57 o 
  -3   2   0       26.66       33.59      0.49 o 
  -2   2   0        4.14        2.70      0.14 o 
  -1   2   0        9.88       11.97      0.23 o 
   0   2   0      143.46      129.71      1.30 o 
   1   2   0       64.22       81.46      1.00 o 
   2   2   0       13.84       15.77      0.33 o 
   3   2   0      157.51      170.80      1.68 o 
   4   2   0       43.54       45.12      0.72 o 
   5   2   0       41.97       43.77      1.06 o 
   6   2   0        7.21        7.70      0.57 o 
   7   2   0        1.54        1.07      0.49 o 
  -8   3   0       24.44       18.25      2.89 o 
  -7   3   0       14.92       15.48      1.22 o 
  -6   3   0       41.83       43.28      1.42 o 
  -5   3   0        4.06        5.01      0.38 o 
  -4   3   0      366.52      371.71      4.10 o 
  -3   3   0        3.31        4.52      0.24 o 
  -2   3   0      308.92      320.94      3.66 o 
  -1   3   0       58.14       45.71      0.64 o 
   0   3   0      282.48      306.19      3.19 o 
   1   3   0       37.71       34.78      0.61 o 
   2   3   0      630.52      638.92      4.95 o 
   3   3   0        3.04        3.31      0.22 o 
   4   3   0       81.60       84.12      1.26 o 
   5   3   0        8.15        9.58      0.65 o 
   6   3   0       37.28       35.98      1.44 o 
   7   3   0        5.88        6.05      1.42 o 
  -8   4   0        5.17        5.33      1.00 o 
  -7   4   0       17.74       17.28      1.20 o 
  -6   4   0        4.76        4.98      0.68 o 
  -5   4   0      139.90      129.37      3.17 o 
  -4   4   0       37.52       37.22      1.31 o 
  -3   4   0      299.24      287.78      3.30 o 
  -2   4   0        5.28        4.25      0.23 o 
  -1   4   0        1.16        1.56      0.15 o 
   0   4   0        6.15        4.72      0.28 o 
   1   4   0      259.58      250.46      2.72 o 
   2   4   0       34.23       34.15      0.70 o 
   3   4   0       68.94       73.43      1.27 o 
   4   4   0        0.16        0.59      0.21 o 
   5   4   0        0.52        0.91      0.30 o 
   6   4   0       28.98       28.21      1.36 o 
  -8   5   0       14.47       14.44      1.66 o 
  -7   5   0        0.22        0.32      0.39 o 
  -6   5   0       34.10       32.24      1.47 o 
  -5   5   0        1.23        1.62      1.02 o 
  -4   5   0        2.91        2.82      0.84 o 
  -3   5   0       42.32       42.76      1.20 o 
  -2   5   0       31.15       27.59      1.03 o 
  -1   5   0      263.68      261.85      3.19 o 
   0   5   0       21.26       21.73      0.55 o 
   1   5   0       39.46       40.70      0.81 o 
   2   5   0       28.34       29.51      0.70 o 
   3   5   0        2.13        2.72      0.31 o 
   4   5   0        0.25        0.41      0.23 o 
   5   5   0        5.38        4.99      0.60 o 
  -7   6   0        4.64        4.58      2.05 o 
  -6   6   0        2.61        2.27      0.60 o 
  -5   6   0       29.02       32.14      2.62 o 
  -4   6   0       90.63       89.97      2.48 o 
  -3   6   0       90.34       87.04      2.29 o 
  -2   6   0      697.92      697.24      9.99 o 
  -1   6   0        0.34        0.74      0.50 o 
   0   6   0      457.55      447.71      5.83 o 
   1   6   0       66.44       67.16      1.14 o 
   2   6   0       12.18       12.91      0.70 o 
   3   6   0       14.68       13.79      0.63 o 
   4   6   0       14.26       12.93      0.98 o 
  -6   7   0        1.49        1.09      0.43 o 
  -5   7   0        0.24        0.28      0.46 o 
  -4   7   0       43.06       40.56      1.62 o 
  -3   7   0       82.66       80.96      2.08 o 
  -2   7   0       17.93       19.38      1.38 o 
  -1   7   0       70.84       75.77      2.20 o 
   0   7   0        3.15        3.38      0.42 o 
   1   7   0        0.30        0.89      0.25 o 
   2   7   0        0.55        1.11      0.28 o 
   3   7   0        6.00        6.65      0.51 o 
  -5   8   0        2.82        5.19      0.81 o 
  -4   8   0        6.19        5.90      0.79 o 
  -3   8   0        3.45        3.04      0.53 o 
  -2   8   0        1.90        1.75      0.64 o 
  -1   8   0        0.52        1.11      0.36 o 
   0   8   0        0.05        0.26      0.25 o 
   1   8   0        0.73        0.88      0.28 o 
   2   8   0        3.95        3.28      0.45 o 
  -3   9   0        2.20        3.31      0.82 o 
  -2   9   0       12.60       10.62      0.96 o 
   1  -9   1        0.01        0.51      0.39 o 
   2  -9   1        0.65        0.93      0.47 o 
  -2  -8   1        1.31        1.58      0.33 o 
  -1  -8   1        8.65       10.14      0.60 o 
   0  -8   1        1.29        1.39      0.36 o 
   1  -8   1        0.99        1.25      0.43 o 
   2  -8   1        0.14        0.16      0.38 o 
   3  -8   1       39.04       38.80      1.53 o 
   4  -8   1       16.89       19.13      1.12 o 
   5  -8   1       34.55       39.86      1.86 o 
  -3  -7   1        0.11        0.63      0.27 o 
  -2  -7   1       43.65       43.90      1.18 o 
  -1  -7   1      107.71      109.12      1.95 o 
   0  -7   1       64.69       62.12      1.69 o 
   1  -7   1      480.16      474.14      6.94 o 
   2  -7   1        0.23       -0.12      0.42 o 
   3  -7   1      189.88      183.66      6.93 o 
   4  -7   1       24.97       26.31      1.30 o 
   5  -7   1        0.02        0.15      0.45 o 
   6  -7   1        6.53        7.26      0.92 o 
  -5  -6   1        0.15        0.37      0.37 o 
  -4  -6   1       39.53       34.60      1.23 o 
  -3  -6   1        3.14        4.15      0.39 o 
  -2  -6   1       65.72       64.66      1.17 o 
  -1  -6   1       12.21       12.50      0.79 o 
   0  -6   1       22.61       24.91      0.79 o 
   1  -6   1       13.35       13.08      0.78 o 
   2  -6   1       29.73       31.09      1.50 o 
   3  -6   1       62.39       59.43      1.99 o 
   4  -6   1       71.71       66.57      1.88 o 
   5  -6   1        0.44        0.58      0.81 o 
   6  -6   1       21.42       20.71      4.17 o 
   7  -6   1        8.78       13.12      1.70 o 
  -5  -5   1        0.00        0.56      0.37 o 
  -4  -5   1       54.78       52.09      1.44 o 
  -3  -5   1        3.25        3.94      0.34 o 
  -2  -5   1       29.46       27.77      0.60 o 
  -1  -5   1       10.75       12.97      0.60 o 
   0  -5   1        1.26        1.32      0.18 o 
   1  -5   1       86.62       90.18      1.35 o 
   2  -5   1        2.23        2.52      0.26 o 
   3  -5   1       11.40       12.33      0.94 o 
   4  -5   1       35.89       29.17      1.35 o 
   5  -5   1        5.74        5.61      0.93 o 
   6  -5   1       80.67       76.32      2.59 o 
   7  -5   1        1.88        2.61      0.72 o 
  -6  -4   1       15.25       13.96      0.79 o 
  -5  -4   1       75.24       71.86      2.86 o 
  -4  -4   1        9.29       10.33      0.53 o 
  -3  -4   1      180.22      182.33      2.30 o 
  -2  -4   1        1.09        0.92      0.14 o 
  -1  -4   1      257.34      255.46      2.41 o 
   0  -4   1      275.69      285.04      2.86 o 
   1  -4   1        0.40        1.45      0.40 o 
   2  -4   1      308.69      312.23      3.93 o 
   3  -4   1      123.66      122.52      1.90 o 
   4  -4   1        0.04        0.38      0.21 o 
   5  -4   1       31.72       33.05      1.23 o 
   6  -4   1        7.60        8.47      0.69 o 
   7  -4   1       21.60       19.04      1.03 o 
   8  -4   1        0.22        0.67      0.41 o 
  -7  -3   1       32.75       32.38      2.75 o 
  -6  -3   1       15.12       14.44      0.70 o 
  -5  -3   1       37.22       32.23      1.12 o 
  -4  -3   1        5.45        8.21      0.35 o 
  -3  -3   1        0.51        1.57      0.16 o 
  -2  -3   1      270.38      281.71      2.39 o 
  -1  -3   1       52.84       65.60      0.76 o 
   0  -3   1       30.88       31.46      0.53 o 
   1  -3   1       94.40      122.59      1.65 o 
   2  -3   1      223.04      218.47      3.80 o 
   3  -3   1       34.80       41.18      0.63 o 
   4  -3   1       12.71       16.96      0.49 o 
   5  -3   1        0.91        1.15      0.30 o 
   6  -3   1      102.33       97.40      3.00 o 
   7  -3   1       32.53       31.58      1.65 o 
   8  -3   1       95.69       89.96      8.16 o 
  -7  -2   1        0.15        0.70      0.58 o 
  -6  -2   1        2.48        2.83      0.39 o 
  -5  -2   1       14.75       13.38      0.55 o 
  -4  -2   1       34.57       26.22      0.54 o 
  -3  -2   1        0.00        0.20      0.11 o 
  -2  -2   1        0.31        0.68      0.12 o 
  -1  -2   1        5.88        5.67      0.23 o 
   0  -2   1     1091.88     1020.09      9.14 o 
   1  -2   1       24.53       22.64      0.38 o 
   2  -2   1        5.71        5.67      0.19 o 
   3  -2   1      186.53      196.88      1.93 o 
   4  -2   1      165.69      148.01      1.55 o 
   5  -2   1       61.82       68.39      1.72 o 
   6  -2   1       20.26       19.17      0.87 o 
   7  -2   1        4.27        4.80      0.90 o 
   8  -2   1        5.51        7.66      1.69 o 
  -8  -1   1        0.36        0.24      0.91 o 
  -7  -1   1        8.69        9.54      0.82 o 
  -6  -1   1        0.26        0.97      0.27 o 
  -5  -1   1        3.68        6.13      0.43 o 
  -4  -1   1      310.42      323.47      2.66 o 
  -3  -1   1      384.17      402.73      3.03 o 
  -2  -1   1     2158.84     2102.89     15.04 o 
  -1  -1   1     4703.88     4421.88     42.05 o 
   0  -1   1        0.01        0.01      0.05 o 
   1  -1   1     4632.96     4152.22     45.47 o 
   2  -1   1     2201.94     2150.10     17.04 o 
   3  -1   1      320.41      341.26      2.87 o 
   4  -1   1      406.46      405.33      3.46 o 
   5  -1   1        0.52        1.28      0.20 o 
   6  -1   1        6.17        7.24      0.74 o 
   7  -1   1        7.04        7.88      0.96 o 
   8  -1   1        0.75        2.28      1.22 o 
  -8   0   1        8.28        8.85      0.79 o 
  -7   0   1        2.40        2.57      0.50 o 
  -6   0   1       78.19       82.14      1.90 o 
  -5   0   1        0.00        0.28      0.16 o 
  -4   0   1      163.47      167.49      1.90 o 
  -3   0   1        2.91        2.23      0.21 o 
  -2   0   1      145.67      137.87      1.37 o 
  -1   0   1        2.99        1.99      0.23 o 
   0   0   1      496.77      509.77      4.27 o 
   1   0   1       30.67       25.04      0.44 o 
   2   0   1       88.68       89.25      0.97 o 
   3   0   1        0.63        0.10      0.08 o 
   4   0   1      262.86      267.92      2.55 o 
   5   0   1        0.16        0.45      0.18 o 
   6   0   1        0.12        0.40      0.24 o 
   7   0   1        0.75        0.78      0.42 o 
  -8   1   1       14.27       12.74      1.07 o 
  -7   1   1        7.59        7.26      0.78 o 
  -6   1   1       27.82       26.75      0.86 o 
  -5   1   1        0.23        0.30      0.15 o 
  -4   1   1        6.54        9.04      0.30 o 
  -3   1   1       12.74       14.23      0.32 o 
  -2   1   1       78.81       68.83      0.92 o 
  -1   1   1       92.74       99.77      2.38 o 
   0   1   1        8.12        6.27      0.29 o 
   1   1   1      106.23      115.43      1.24 o 
   2   1   1        5.91        2.97      0.17 o 
   3   1   1       16.10       15.64      0.34 o 
   4   1   1      113.31      115.38      1.23 o 
   5   1   1        8.93       10.59      0.40 o 
   6   1   1       17.10       17.26      0.96 o 
   7   1   1       16.05       17.99      1.21 o 
  -8   2   1       19.25       19.57      1.22 o 
  -7   2   1      118.45      121.18      2.91 o 
  -6   2   1        0.24        0.46      0.26 o 
  -5   2   1      206.18      207.70      5.54 o 
  -4   2   1        7.77        8.74      0.39 o 
  -3   2   1       90.45       98.22      1.26 o 
  -2   2   1      540.72      513.39      4.82 o 
  -1   2   1        1.24        0.97      0.13 o 
   0   2   1     1110.73     1142.33     11.93 o 
   1   2   1       14.11       19.04      0.37 o 
   2   2   1       34.61       31.40      0.59 o 
   3   2   1       47.13       47.74      0.71 o 
   4   2   1       18.17       17.88      0.48 o 
   5   2   1       68.71       72.63      1.75 o 
   6   2   1        0.01        0.54      0.35 o 
   7   2   1       63.67       60.51      2.25 o 
  -8   3   1        2.65        1.78      0.47 o 
  -7   3   1       12.56       13.67      0.92 o 
  -6   3   1        6.45        7.32      0.54 o 
  -5   3   1        1.68        1.55      0.26 o 
  -4   3   1      183.52      190.49      2.01 o 
  -3   3   1      316.84      313.59      3.13 o 
  -2   3   1      156.58      155.99      1.63 o 
  -1   3   1     1904.26     2039.35     21.55 o 
   0   3   1      106.44      105.43      1.37 o 
   1   3   1      281.29      286.14      3.21 o 
   2   3   1       89.41       98.40      1.15 o 
   3   3   1       23.71       21.57      0.57 o 
   4   3   1       14.16       14.12      0.72 o 
   5   3   1       60.13       61.73      2.21 o 
   6   3   1       29.30       29.52      1.15 o 
  -8   4   1       13.95       14.45      1.16 o 
  -7   4   1        3.56        3.46      0.82 o 
  -6   4   1        0.16        0.60      0.31 o 
  -5   4   1       62.49       62.30      1.76 o 
  -4   4   1        0.25        0.51      0.12 o 
  -3   4   1      129.35      124.92      1.66 o 
  -2   4   1      307.93      318.11      3.44 o 
  -1   4   1        0.33        0.29      0.11 o 
   0   4   1      304.03      304.29      3.09 o 
   1   4   1       29.82       27.70      0.61 o 
   2   4   1        1.00        1.06      0.19 o 
   3   4   1        6.20        6.99      0.41 o 
   4   4   1        0.64        0.88      0.23 o 
   5   4   1       16.88       18.24      0.90 o 
   6   4   1        1.07        1.18      0.40 o 
  -8   5   1        0.79        1.23      0.49 o 
  -7   5   1        9.69       11.89      0.85 o 
  -6   5   1       58.13       54.90      1.60 o 
  -5   5   1      120.56      117.98      2.84 o 
  -4   5   1      328.66      325.42      5.20 o 
  -3   5   1      145.58      143.77      1.98 o 
  -2   5   1       75.43       73.84      1.05 o 
  -1   5   1      133.20      129.66      1.83 o 
   0   5   1      287.76      286.65      3.33 o 
   1   5   1      115.58      113.95      1.87 o 
   2   5   1      348.91      347.01      3.94 o 
   3   5   1       39.69       42.33      1.24 o 
   4   5   1       55.15       54.44      1.75 o 
   5   5   1        2.69        2.25      0.96 o 
  -7   6   1        9.84       10.38      0.79 o 
  -6   6   1       26.14       25.16      1.21 o 
  -5   6   1       37.22       37.76      1.39 o 
  -4   6   1       16.52       15.54      0.79 o 
  -3   6   1       15.66       14.44      0.65 o 
  -2   6   1      164.06      154.73      2.58 o 
  -1   6   1       43.50       42.16      1.21 o 
   0   6   1       36.45       33.33      0.96 o 
   1   6   1       56.21       56.95      1.28 o 
   2   6   1        9.48       10.48      0.54 o 
   3   6   1        0.10        0.77      0.29 o 
   4   6   1        1.18        1.41      0.32 o 
  -6   7   1        1.22        1.56      0.47 o 
  -5   7   1        0.49        0.89      0.34 o 
  -4   7   1       13.39        9.95      0.80 o 
  -3   7   1        6.42        6.65      0.79 o 
  -2   7   1        1.52        1.44      0.43 o 
  -1   7   1        0.77        1.42      0.30 o 
   0   7   1        1.03        0.96      0.27 o 
   1   7   1        5.83        6.73      0.91 o 
   2   7   1        0.20        0.41      0.29 o 
   3   7   1        0.90        0.95      0.28 o 
  -5   8   1        0.65        0.42      0.71 o 
  -4   8   1       11.48       10.43      0.93 o 
  -3   8   1        7.38        7.78      0.93 o 
  -2   8   1       22.50       19.57      0.87 o 
  -1   8   1        0.18        0.39      0.26 o 
   0   8   1        4.07        4.11      0.64 o 
   1   8   1        2.12        2.11      0.37 o 
   2  -9   2        0.30        0.23      0.39 o 
  -2  -8   2       41.21       38.90      1.13 o 
  -1  -8   2      128.48      132.48      2.70 o 
   0  -8   2       45.34       46.60      1.50 o 
   1  -8   2       16.19       16.33      1.10 o 
   2  -8   2       24.59       26.09      1.36 o 
   3  -8   2       49.63       47.71      1.80 o 
   4  -8   2       10.27       10.42      1.45 o 
   5  -8   2       38.76       39.36      3.20 o 
  -3  -7   2       24.07       22.90      1.03 o 
  -2  -7   2        3.63        3.83      0.44 o 
  -1  -7   2       14.15       14.37      0.96 o 
   0  -7   2       27.49       26.08      0.93 o 
   1  -7   2        8.03        8.34      0.72 o 
   2  -7   2       12.61       11.72      0.93 o 
   3  -7   2       67.51       63.99      2.00 o 
   4  -7   2        4.09        4.88      0.67 o 
   5  -7   2       75.52       73.14      5.89 o 
   6  -7   2       14.19       16.69      3.30 o 
  -5  -6   2        2.01        1.68      0.46 o 
  -4  -6   2        1.49        0.99      0.29 o 
  -3  -6   2       11.56       10.73      0.52 o 
  -2  -6   2       38.59       35.50      0.88 o 
  -1  -6   2        0.03        0.53      0.21 o 
   0  -6   2       30.92       29.57      0.89 o 
   1  -6   2        0.11        0.76      0.29 o 
   2  -6   2       21.91       22.15      0.84 o 
   3  -6   2        0.20        0.39      0.25 o 
   4  -6   2       28.12       24.03      1.12 o 
   5  -6   2       14.82        9.98      2.23 o 
   6  -6   2        0.03        0.23      0.42 o 
  -6  -5   2       89.04       89.63      3.64 o 
  -5  -5   2        1.84        2.03      0.45 o 
  -4  -5   2      104.74       99.50      2.85 o 
  -3  -5   2        0.36        0.33      0.19 o 
  -2  -5   2        2.10        1.91      0.22 o 
  -1  -5   2       53.44       54.68      0.85 o 
   0  -5   2        2.79        2.51      0.24 o 
   1  -5   2      260.46      263.85      3.57 o 
   2  -5   2       16.39       16.99      0.77 o 
   3  -5   2       92.09       88.62      2.62 o 
   4  -5   2        4.23        4.56      0.44 o 
   5  -5   2        7.12        8.64      1.42 o 
   6  -5   2       21.74       23.63      1.26 o 
   7  -5   2        6.69        7.20      1.65 o 
  -6  -4   2       35.86       35.88      1.64 o 
  -5  -4   2       26.38       25.81      0.98 o 
  -4  -4   2      117.24      108.79      1.99 o 
  -3  -4   2       15.22       13.52      0.42 o 
  -2  -4   2        0.00        0.52      0.11 o 
  -1  -4   2        6.17        4.79      0.24 o 
   0  -4   2      487.76      524.02      4.29 o 
   1  -4   2        3.27        8.18      0.33 o 
   2  -4   2       95.85      110.97      1.20 o 
   3  -4   2        3.09        1.93      0.39 o 
   4  -4   2       87.78       78.27      1.71 o 
   5  -4   2       82.52       74.67      2.10 o 
   6  -4   2       89.40       88.50      2.56 o 
   7  -4   2       74.48       77.79      2.41 o 
  -7  -3   2       24.29       22.24      1.94 o 
  -6  -3   2       10.91       10.88      0.82 o 
  -5  -3   2       19.93       19.85      0.92 o 
  -4  -3   2        1.22        2.15      0.29 o 
  -3  -3   2        2.03        4.33      0.24 o 
  -2  -3   2      169.33      156.78      1.49 o 
  -1  -3   2       89.19      103.73      1.31 o 
   0  -3   2        0.91        0.92      0.12 o 
   1  -3   2      153.73      173.66      1.53 o 
   2  -3   2      161.97      144.68      1.27 o 
   3  -3   2        1.07        0.37      0.09 o 
   4  -3   2       14.34       15.01      0.87 o 
   5  -3   2       17.51       17.97      0.81 o 
   6  -3   2       95.00       99.75      2.31 o 
   7  -3   2        6.25        5.29      0.64 o 
  -7  -2   2       26.67       25.96      2.33 o 
  -6  -2   2       16.95       16.75      0.91 o 
  -5  -2   2      200.03      209.56      3.28 o 
  -4  -2   2      253.10      259.01      2.47 o 
  -3  -2   2      738.28      754.40      5.74 o 
  -2  -2   2      118.93      120.41      1.15 o 
  -1  -2   2      559.73      551.39      4.43 o 
   0  -2   2        9.86        8.18      0.23 o 
   1  -2   2      523.50      516.11      3.83 o 
   2  -2   2       62.44       64.00      0.73 o 
   3  -2   2      743.30      752.61      6.02 o 
   4  -2   2      199.79      207.30      2.13 o 
   5  -2   2      190.07      198.02      2.95 o 
   6  -2   2       12.54       12.99      0.57 o 
   7  -2   2       17.07       17.51      1.69 o 
  -8  -1   2        0.65       -0.04      0.40 o 
  -7  -1   2       27.12       25.26      1.14 o 
  -6  -1   2        0.02        0.72      0.25 o 
  -5  -1   2       13.93       14.78      0.72 o 
  -4  -1   2      184.44      167.75      1.62 o 
  -3  -1   2        0.32        0.21      0.09 o 
  -2  -1   2      787.02      786.57      6.73 o 
  -1  -1   2       10.26        6.04      0.21 o 
   0  -1   2        0.00       -0.17      0.08 o 
   1  -1   2       48.99       54.26      0.65 o 
   2  -1   2      304.29      293.30      2.81 o 
   3  -1   2       73.74       77.91      1.08 o 
   4  -1   2        6.33        9.06      0.41 o 
   5  -1   2       10.52       12.29      0.85 o 
   6  -1   2       67.29       72.14      2.39 o 
   7  -1   2        3.53        2.88      0.58 o 
  -8   0   2       44.78       49.56      1.57 o 
  -7   0   2       28.21       26.94      1.09 o 
  -6   0   2       10.24       10.10      0.78 o 
  -5   0   2        1.10        1.24      0.27 o 
  -4   0   2      100.56       94.34      1.27 o 
  -3   0   2        5.87        6.58      0.24 o 
  -2   0   2       46.22       52.63      0.67 o 
  -1   0   2        2.55        1.85      0.21 o 
   0   0   2       26.49       31.86      0.49 o 
   1   0   2        1.82        1.06      0.18 o 
   2   0   2      244.38      251.96      2.21 o 
   3   0   2        0.10        0.28      0.10 o 
   4   0   2       28.06       26.47      0.52 o 
   5   0   2       11.79       11.76      0.55 o 
   6   0   2       72.30       72.13      1.92 o 
   7   0   2       30.18       31.60      2.10 o 
  -8   1   2       38.68       39.56      2.20 o 
  -7   1   2        1.42        1.37      0.41 o 
  -6   1   2      221.01      219.33      3.28 o 
  -5   1   2       71.25       74.64      1.68 o 
  -4   1   2       27.87       28.90      0.49 o 
  -3   1   2      425.86      435.64      4.93 o 
  -2   1   2       34.36       29.63      0.74 o 
  -1   1   2      471.59      533.64      9.56 o 
   0   1   2       41.47       40.58      0.73 o 
   1   1   2      571.49      590.54      5.70 o 
   2   1   2       97.29       98.73      1.16 o 
   3   1   2      162.01      166.45      1.85 o 
   4   1   2       23.95       27.97      0.55 o 
   5   1   2       25.91       26.96      0.86 o 
   6   1   2       68.42       66.78      1.72 o 
   7   1   2        0.02        0.48      0.53 o 
  -8   2   2        0.83        1.03      0.39 o 
  -7   2   2        4.02        3.84      0.53 o 
  -6   2   2       23.21       23.95      0.85 o 
  -5   2   2       28.31       24.93      0.83 o 
  -4   2   2       11.08       10.66      0.36 o 
  -3   2   2      275.12      272.02      2.83 o 
  -2   2   2     1927.74     1993.14     38.50 o 
  -1   2   2        0.40        0.26      0.20 o 
   0   2   2     1889.52     2079.86     21.83 o 
   1   2   2      369.18      380.95      4.00 o 
   2   2   2        2.69        2.97      0.21 o 
   3   2   2      125.50      122.53      1.62 o 
   4   2   2      108.83      108.08      2.23 o 
   5   2   2       12.72       14.63      0.69 o 
   6   2   2       11.13       11.56      0.81 o 
  -8   3   2        0.34        0.37      0.35 o 
  -7   3   2       70.62       68.45      1.88 o 
  -6   3   2        4.42        4.39      0.41 o 
  -5   3   2      108.44      104.06      1.99 o 
  -4   3   2      173.16      173.68      1.82 o 
  -3   3   2       24.98       26.36      0.49 o 
  -2   3   2      163.53      176.45      2.94 o 
  -1   3   2       46.83       55.47      0.90 o 
   0   3   2      154.46      175.90      2.25 o 
   1   3   2      135.13      134.33      1.72 o 
   2   3   2       34.85       33.99      0.69 o 
   3   3   2      100.94       97.73      1.44 o 
   4   3   2       19.71       20.11      0.67 o 
   5   3   2        0.28        0.49      0.34 o 
   6   3   2       12.43       13.98      0.94 o 
  -8   4   2        7.65        8.79      0.80 o 
  -7   4   2      113.01      110.23      2.50 o 
  -6   4   2      111.00      107.09      2.21 o 
  -5   4   2      165.66      160.91      2.59 o 
  -4   4   2       59.24       52.45      0.94 o 
  -3   4   2       56.30       56.17      0.91 o 
  -2   4   2       41.10       48.97      0.95 o 
  -1   4   2        9.63        9.50      0.37 o 
   0   4   2        8.27       10.67      0.36 o 
   1   4   2      201.08      201.90      2.44 o 
   2   4   2      102.24       99.02      1.42 o 
   3   4   2      312.42      313.30      3.70 o 
   4   4   2       63.79       63.67      1.30 o 
   5   4   2      109.74      108.69      2.43 o 
  -8   5   2       26.34       26.54      1.14 o 
  -7   5   2        8.94        8.90      0.64 o 
  -6   5   2      111.03      114.03      2.21 o 
  -5   5   2        2.36        2.55      0.67 o 
  -4   5   2      228.97      231.12     13.04 o 
  -3   5   2        4.06        5.13      0.42 o 
  -2   5   2        1.91        2.38      0.33 o 
  -1   5   2       11.52       12.20      0.41 o 
   0   5   2      157.71      155.23      2.23 o 
   1   5   2        3.87        3.70      0.41 o 
   2   5   2       39.79       39.10      0.99 o 
   3   5   2        3.69        5.11      0.57 o 
   4   5   2        3.66        2.50      0.37 o 
   5   5   2        0.47        1.22      0.38 o 
  -7   6   2       12.37       11.71      0.93 o 
  -6   6   2        0.16        0.82      0.32 o 
  -5   6   2        0.01        0.26      0.22 o 
  -4   6   2        0.19        0.77      0.52 o 
  -3   6   2        1.34        1.88      0.62 o 
  -2   6   2        0.61        0.71      0.19 o 
  -1   6   2        9.54        8.69      0.52 o 
   0   6   2        1.88        1.76      0.29 o 
   1   6   2        0.07        0.44      0.24 o 
   2   6   2        0.00        0.23      0.23 o 
   3   6   2       39.34       36.86      1.05 o 
   4   6   2       34.46       34.77      1.04 o 
  -6   7   2        9.42        9.43      1.63 o 
  -5   7   2       49.44       46.51      1.56 o 
  -4   7   2        0.03        0.34      0.26 o 
  -3   7   2       10.02        6.65      0.94 o 
  -2   7   2        0.00        0.36      0.19 o 
  -1   7   2        6.74        5.15      0.45 o 
   0   7   2        0.91        1.45      0.32 o 
   1   7   2       40.21       37.63      1.52 o 
   2   7   2        3.11        2.13      0.37 o 
  -5   8   2       59.98       67.95      2.68 o 
  -4   8   2      119.03      138.95      3.50 o 
  -3   8   2       13.77       14.58      0.84 o 
  -2   8   2      163.83      172.70      4.68 o 
  -1   8   2       65.78       70.81      1.89 o 
   0   8   2       33.10       40.91      1.51 o 
   1   8   2       83.63       86.12      2.85 o 
  -2  -8   3        3.46        4.42      0.65 o 
  -1  -8   3        9.05       10.14      0.65 o 
   0  -8   3        7.66        9.12      0.92 o 
   1  -8   3        5.10        6.52      0.66 o 
   2  -8   3       51.44       48.64      1.89 o 
   3  -8   3        1.40        1.26      0.79 o 
   4  -8   3       31.79       29.10      1.52 o 
  -3  -7   3        5.32        4.22      0.60 o 
  -2  -7   3        0.26        0.37      0.31 o 
  -1  -7   3       32.09       29.99      0.91 o 
   0  -7   3        2.49        1.96      0.37 o 
   1  -7   3       21.32       19.98      0.93 o 
   2  -7   3        2.94        2.86      0.47 o 
   3  -7   3       18.27       17.34      1.13 o 
   4  -7   3        0.75        0.42      0.29 o 
   5  -7   3        0.73        0.86      0.45 o 
  -5  -6   3       53.22       53.17      2.82 o 
  -4  -6   3       26.60       28.35      1.16 o 
  -3  -6   3       14.58       13.78      0.69 o 
  -2  -6   3       44.26       44.79      0.99 o 
  -1  -6   3        9.44       11.65      0.49 o 
   0  -6   3       10.73       13.12      0.70 o 
   1  -6   3        4.88        3.87      0.41 o 
   2  -6   3       31.70       34.13      1.29 o 
   3  -6   3        2.74        3.39      0.46 o 
   4  -6   3       89.52       88.04      2.86 o 
   5  -6   3        1.80        1.67      0.49 o 
   6  -6   3       52.08       57.33      2.52 o 
  -6  -5   3        0.14        1.31      0.66 o 
  -5  -5   3       15.17       17.13      1.06 o 
  -4  -5   3       57.70       58.38      1.61 o 
  -3  -5   3       28.66       28.50      1.53 o 
  -2  -5   3      303.06      285.80      3.13 o 
  -1  -5   3        4.30        7.14      0.36 o 
   0  -5   3       66.14       65.10      1.08 o 
   1  -5   3       16.74       22.34      0.62 o 
   2  -5   3      135.40      117.15      2.08 o 
   3  -5   3       36.39       33.70      1.00 o 
   4  -5   3      123.59      120.15      2.26 o 
   5  -5   3       72.96       78.01      2.32 o 
   6  -5   3       10.13       11.86      1.73 o 
   7  -5   3        4.55        4.28      2.23 o 
  -6  -4   3       39.13       36.53      2.75 o 
  -5  -4   3        0.84        1.01      0.31 o 
  -4  -4   3      133.77      139.42      2.77 o 
  -3  -4   3        1.00        1.90      0.23 o 
  -2  -4   3       51.63       56.15      0.85 o 
  -1  -4   3       10.47       11.78      0.32 o 
   0  -4   3        0.66        0.85      0.13 o 
   1  -4   3       53.71       52.33      0.69 o 
   2  -4   3       55.77       62.67      0.95 o 
   3  -4   3       11.52       14.22      0.53 o 
   4  -4   3      106.84      106.00      2.34 o 
   5  -4   3       15.78       15.77      0.99 o 
   6  -4   3        0.84        1.72      0.49 o 
   7  -4   3       18.67       17.07      1.93 o 
  -7  -3   3       10.30        7.89      1.27 o 
  -6  -3   3      182.82      174.16      3.60 o 
  -5  -3   3       44.69       45.83      1.68 o 
  -4  -3   3      188.56      196.60      2.41 o 
  -3  -3   3       18.02       18.75      0.43 o 
  -2  -3   3       21.46       24.69      0.49 o 
  -1  -3   3      100.66       93.30      1.00 o 
   0  -3   3        0.01        0.09      0.10 o 
   1  -3   3      102.51       92.62      1.06 o 
   2  -3   3       11.42       15.54      0.34 o 
   3  -3   3        9.99       11.48      0.39 o 
   4  -3   3      138.54      141.37      2.29 o 
   5  -3   3       50.22       49.06      1.28 o 
   6  -3   3      124.39      133.23      4.08 o 
   7  -3   3       10.67       12.73      1.97 o 
  -7  -2   3       10.85        9.94      0.84 o 
  -6  -2   3        0.67        0.38      0.30 o 
  -5  -2   3       47.92       44.73      1.33 o 
  -4  -2   3       79.57       74.19      1.27 o 
  -3  -2   3      119.92      118.52      1.26 o 
  -2  -2   3       45.57       40.92      0.67 o 
  -1  -2   3       29.02       31.34      0.50 o 
   0  -2   3      684.34      673.09      5.00 o 
   1  -2   3        8.59        9.10      0.30 o 
   2  -2   3       89.82       85.76      1.00 o 
   3  -2   3        4.07        4.89      0.28 o 
   4  -2   3        6.52        6.78      0.42 o 
   5  -2   3       57.10       59.01      1.35 o 
   6  -2   3        4.71        5.26      0.56 o 
   7  -2   3       21.02       26.31      2.40 o 
  -8  -1   3       40.47       40.36      1.52 o 
  -7  -1   3       50.10       46.82      1.73 o 
  -6  -1   3      160.89      161.85      3.04 o 
  -5  -1   3       48.03       47.82      1.05 o 
  -4  -1   3       15.71       15.95      0.55 o 
  -3  -1   3        3.20        5.15      0.31 o 
  -2  -1   3       42.07       37.79      0.88 o 
  -1  -1   3      208.66      217.00      2.00 o 
   0  -1   3        0.23        0.47      0.14 o 
   1  -1   3      113.27      121.26      1.23 o 
   2  -1   3        0.04        0.26      0.10 o 
   3  -1   3        0.00        0.32      0.12 o 
   4  -1   3      201.54      198.45      2.05 o 
   5  -1   3       74.63       73.24      1.71 o 
   6  -1   3      163.03      160.22      4.17 o 
   7  -1   3       46.09       47.45      2.23 o 
  -8   0   3       37.23       42.45      1.42 o 
  -7   0   3        3.08        2.36      0.45 o 
  -6   0   3       31.56       28.62      1.01 o 
  -5   0   3       25.91       24.07      0.76 o 
  -4   0   3      542.26      539.46      5.45 o 
  -3   0   3       59.89       60.86      0.79 o 
  -2   0   3      423.96      458.24      4.73 o 
  -1   0   3        0.54        0.66      0.14 o 
   0   0   3      209.64      229.49      2.34 o 
   1   0   3       39.30       41.99      0.61 o 
   2   0   3      596.45      609.25      5.19 o 
   3   0   3        0.04        0.37      0.12 o 
   4   0   3      253.52      253.67      2.56 o 
   5   0   3        0.01        0.69      0.35 o 
   6   0   3        8.61       10.34      1.84 o 
   7   0   3        0.52        0.63      0.58 o 
  -8   1   3        3.80        4.39      0.66 o 
  -7   1   3        3.75        3.40      0.47 o 
  -6   1   3       15.76       14.42      0.66 o 
  -5   1   3       35.59       35.93      0.95 o 
  -4   1   3      629.61      613.69      5.15 o 
  -3   1   3       38.19       37.91      0.67 o 
  -2   1   3      839.69      945.14     10.44 o 
  -1   1   3        6.42        4.47      0.22 o 
   0   1   3      683.01      761.86      7.43 o 
   1   1   3        0.07        0.49      0.16 o 
   2   1   3      819.58      811.08      7.41 o 
   3   1   3        0.01        0.43      0.15 o 
   4   1   3       44.09       41.14      0.90 o 
   5   1   3        0.53        0.74      0.29 o 
   6   1   3        5.29        6.18      0.84 o 
  -8   2   3       26.68       27.08      1.25 o 
  -7   2   3       13.04       12.66      0.78 o 
  -6   2   3      184.68      181.74      2.73 o 
  -5   2   3        5.01        4.42      0.31 o 
  -4   2   3      141.16      144.67      2.31 o 
  -3   2   3       16.71       13.81      0.80 o 
  -2   2   3       17.11       20.87      0.81 o 
  -1   2   3        0.24        0.16      0.12 o 
   0   2   3        9.82        8.08      0.35 o 
   1   2   3        5.92        5.35      0.35 o 
   2   2   3      315.74      327.37      3.62 o 
   3   2   3        2.97        2.78      0.28 o 
   4   2   3       79.51       80.85      1.42 o 
   5   2   3       12.22       13.65      0.79 o 
   6   2   3       12.22       13.59      0.96 o 
  -8   3   3       77.15       78.93      3.62 o 
  -7   3   3       17.36       16.78      0.82 o 
  -6   3   3      117.78      116.48      3.58 o 
  -5   3   3        5.22        6.35      0.49 o 
  -4   3   3        1.78        1.51      0.17 o 
  -3   3   3       51.15       51.38      1.57 o 
  -2   3   3        2.45        3.80      0.43 o 
  -1   3   3      111.30      123.75      2.02 o 
   0   3   3        0.57        1.54      0.14 o 
   1   3   3       51.19       53.86      0.98 o 
   2   3   3       62.11       60.83      1.04 o 
   3   3   3        6.61        6.40      0.43 o 
   4   3   3      199.19      198.64      2.71 o 
   5   3   3       61.45       58.00      1.65 o 
  -8   4   3        2.67        1.78      0.38 o 
  -7   4   3      167.04      171.37      3.14 o 
  -6   4   3        2.26        3.18      0.80 o 
  -5   4   3      119.01      117.32      2.44 o 
  -4   4   3       33.70       30.65      0.62 o 
  -3   4   3       10.30       10.88      0.83 o 
  -2   4   3      300.69      298.79      3.73 o 
  -1   4   3        0.05        0.26      0.12 o 
   0   4   3       73.69       70.29      1.43 o 
   1   4   3        1.14        0.58      0.23 o 
   2   4   3       11.92       12.12      0.56 o 
   3   4   3        6.92        7.86      0.49 o 
   4   4   3        0.02        0.56      0.24 o 
   5   4   3        2.75        3.04      0.55 o 
  -8   5   3       19.19       23.06      1.31 o 
  -7   5   3       28.52       30.46      1.24 o 
  -6   5   3       21.59       24.38      1.74 o 
  -5   5   3       23.74       22.10      1.44 o 
  -4   5   3        0.61        0.89      0.21 o 
  -3   5   3       23.78       27.53      0.60 o 
  -2   5   3        0.34        0.38      0.18 o 
  -1   5   3       34.14       39.12      0.88 o 
   0   5   3        2.05        2.38      0.29 o 
   1   5   3       33.44       28.84      0.87 o 
   2   5   3       85.80       85.57      1.62 o 
   3   5   3       82.27       84.48      1.73 o 
   4   5   3      115.63      120.77      2.08 o 
  -7   6   3        1.54        1.57      0.33 o 
  -6   6   3       20.42       17.86      1.58 o 
  -5   6   3       21.04       21.93      1.57 o 
  -4   6   3       42.12       34.17      1.86 o 
  -3   6   3       21.46       21.16      0.95 o 
  -2   6   3       11.93        8.86      0.74 o 
  -1   6   3       15.68       15.65      0.60 o 
   0   6   3       37.74       30.97      0.88 o 
   1   6   3        7.30        7.95      0.61 o 
   2   6   3       40.57       40.26      1.18 o 
   3   6   3        5.57        5.48      0.60 o 
  -6   7   3       69.12       71.00      4.38 o 
  -5   7   3       71.34       78.81      3.55 o 
  -4   7   3       67.39       71.96      2.67 o 
  -3   7   3        1.80        3.76      0.74 o 
  -2   7   3       15.41       15.10      1.27 o 
  -1   7   3        1.88        2.70      0.36 o 
   0   7   3      167.27      174.71      2.91 o 
   1   7   3       41.65       45.63      1.37 o 
   2   7   3       78.02       84.66      2.82 o 
  -5   8   3       14.85       12.67      0.67 o 
  -4   8   3        1.81        1.73      0.35 o 
  -3   8   3        0.14        0.87      0.32 o 
  -2   8   3        7.29        5.50      0.78 o 
  -1   8   3       24.53       24.00      0.85 o 
   0   8   3        3.86        4.87      0.61 o 
  -1  -8   4        1.62        2.56      0.57 o 
   0  -8   4       17.78       17.56      1.04 o 
   1  -8   4        0.34        0.77      0.60 o 
   2  -8   4       12.02       11.05      0.87 o 
   3  -8   4        2.51        3.40      0.68 o 
  -3  -7   4       51.49       52.24      2.13 o 
  -2  -7   4        7.79        7.47      0.56 o 
  -1  -7   4       42.34       40.17      1.08 o 
   0  -7   4        1.79        1.32      0.37 o 
   1  -7   4       12.70       11.49      1.05 o 
   2  -7   4       42.02       39.27      1.84 o 
   3  -7   4       32.09       29.46      1.22 o 
   4  -7   4       17.19       17.12      1.35 o 
   5  -7   4       40.20       40.85      2.11 o 
  -5  -6   4        3.81        4.39      0.93 o 
  -4  -6   4        4.23        5.80      0.64 o 
  -3  -6   4       84.90       89.68      1.88 o 
  -2  -6   4       13.45       13.53      0.69 o 
  -1  -6   4      124.95      121.93      1.89 o 
   0  -6   4      166.50      150.56      2.97 o 
   1  -6   4        3.05        2.69      0.34 o 
   2  -6   4      114.12      106.75      1.89 o 
   3  -6   4       64.18       62.20      1.56 o 
   4  -6   4        9.63        9.23      0.84 o 
   5  -6   4        4.92        5.77      0.84 o 
  -5  -5   4       22.88       23.29      1.36 o 
  -4  -5   4        0.22        0.24      0.28 o 
  -3  -5   4       44.39       43.00      1.12 o 
  -2  -5   4       39.15       33.16      0.81 o 
  -1  -5   4        8.45       11.14      0.43 o 
   0  -5   4        5.08        6.18      0.55 o 
   1  -5   4       24.68       29.43      0.82 o 
   2  -5   4       10.48        8.48      0.49 o 
   3  -5   4      112.29      111.64      2.30 o 
   4  -5   4        0.01        0.51      0.39 o 
   5  -5   4       34.03       32.90      1.49 o 
   6  -5   4       10.92       17.65      2.65 o 
  -6  -4   4       13.91       11.78      1.50 o 
  -5  -4   4       56.94       59.64      2.05 o 
  -4  -4   4       13.38       13.39      0.53 o 
  -3  -4   4       11.60       11.52      0.47 o 
  -2  -4   4       35.04       35.54      0.68 o 
  -1  -4   4        0.26        0.60      0.13 o 
   0  -4   4       14.17       14.57      0.37 o 
   1  -4   4        0.13        0.23      0.11 o 
   2  -4   4       23.09       23.83      0.73 o 
   3  -4   4        6.58        7.49      0.63 o 
   4  -4   4        6.35        7.20      0.71 o 
   5  -4   4       42.94       38.44      3.85 o 
   6  -4   4       20.60       18.18      2.47 o 
  -7  -3   4        2.48        2.83      0.66 o 
  -6  -3   4       65.95       66.99      1.92 o 
  -5  -3   4       10.33        9.88      0.78 o 
  -4  -3   4        3.33        5.20      0.57 o 
  -3  -3   4        1.65        2.37      0.22 o 
  -2  -3   4       84.66       78.40      1.03 o 
  -1  -3   4       70.49       65.28      0.79 o 
   0  -3   4        1.98        1.48      0.18 o 
   1  -3   4       89.58       86.68      1.09 o 
   2  -3   4      120.03      113.47      1.28 o 
   3  -3   4        3.93        4.16      0.30 o 
   4  -3   4       36.31       36.45      1.41 o 
   5  -3   4       11.10       11.31      0.96 o 
   6  -3   4        7.65        7.12      0.79 o 
  -7  -2   4       40.26       36.08      1.39 o 
  -6  -2   4       72.60       70.84      1.88 o 
  -5  -2   4      167.49      161.11      3.02 o 
  -4  -2   4      180.90      174.27      2.77 o 
  -3  -2   4      188.53      186.38      2.56 o 
  -2  -2   4        5.75        7.28      0.30 o 
  -1  -2   4       17.19       17.08      0.36 o 
   0  -2   4      132.83      135.96      1.38 o 
   1  -2   4      135.03      132.74      1.39 o 
   2  -2   4       45.24       39.89      0.65 o 
   3  -2   4      289.94      288.39      3.03 o 
   4  -2   4      169.47      170.30      2.79 o 
   5  -2   4      169.68      171.97      3.75 o 
   6  -2   4       20.52       21.02      1.31 o 
  -8  -1   4       18.35       20.63      1.14 o 
  -7  -1   4       20.02       19.53      1.01 o 
  -6  -1   4       45.44       44.30      1.37 o 
  -5  -1   4       13.17       13.69      0.66 o 
  -4  -1   4        4.61        4.62      0.57 o 
  -3  -1   4      253.14      262.40      3.25 o 
  -2  -1   4      125.36      128.84      1.76 o 
  -1  -1   4      535.64      543.50      5.42 o 
   0  -1   4      139.69      145.14      1.51 o 
   1  -1   4      230.89      231.40      2.05 o 
   2  -1   4       79.68       76.89      0.91 o 
   3  -1   4       61.34       64.51      1.19 o 
   4  -1   4       23.35       23.94      0.81 o 
   5  -1   4       16.14       15.48      1.12 o 
   6  -1   4       38.37       39.34      1.83 o 
  -8   0   4        0.66        0.46      0.31 o 
  -7   0   4       36.90       37.13      1.27 o 
  -6   0   4       97.64       96.15      2.06 o 
  -5   0   4       95.31       88.20      1.66 o 
  -4   0   4       68.87       68.45      1.65 o 
  -3   0   4      179.60      176.82      2.05 o 
  -2   0   4      452.82      472.67      3.94 o 
  -1   0   4        6.67        7.56      0.26 o 
   0   0   4      705.23      739.18      6.90 o 
   1   0   4      108.32      110.48      1.09 o 
   2   0   4        1.38        1.59      0.20 o 
   3   0   4       56.52       53.63      0.99 o 
   4   0   4       59.07       57.33      1.20 o 
   5   0   4        4.15        3.74      0.57 o 
   6   0   4        3.98        5.87      2.61 o 
  -8   1   4       56.97       57.40      1.88 o 
  -7   1   4        8.52        6.92      0.61 o 
  -6   1   4        2.98        3.38      0.67 o 
  -5   1   4        9.13       10.03      0.47 o 
  -4   1   4      176.83      170.17      2.29 o 
  -3   1   4       89.33       96.51      1.40 o 
  -2   1   4       78.91       88.31      1.20 o 
  -1   1   4      201.99      211.29      2.37 o 
   0   1   4       98.29      108.06      1.28 o 
   1   1   4      147.42      153.07      1.93 o 
   2   1   4       14.67       16.42      0.51 o 
   3   1   4       27.67       27.34      0.71 o 
   4   1   4      111.85      109.59      1.66 o 
   5   1   4        1.59        1.75      0.35 o 
   6   1   4       63.64       59.27      3.65 o 
  -8   2   4       23.28       21.43      1.16 o 
  -7   2   4        1.94        2.11      0.64 o 
  -6   2   4       17.19       16.09      0.68 o 
  -5   2   4        8.43       10.02      1.14 o 
  -4   2   4      127.79      124.89      2.18 o 
  -3   2   4       10.49        9.62      0.78 o 
  -2   2   4       72.94       64.49      1.68 o 
  -1   2   4        0.13        0.15      0.13 o 
   0   2   4      128.49      122.52      1.46 o 
   1   2   4        3.72        3.41      0.28 o 
   2   2   4      110.69      108.41      1.59 o 
   3   2   4        1.86        2.21      0.29 o 
   4   2   4        9.56        9.41      0.53 o 
   5   2   4       11.03       11.36      0.75 o 
  -8   3   4       88.24       86.05      2.10 o 
  -7   3   4        3.32        3.47      1.10 o 
  -6   3   4       93.00       89.64      2.32 o 
  -5   3   4      106.00      103.94      2.80 o 
  -4   3   4        0.19        0.30      0.37 o 
  -3   3   4      194.67      195.95      6.08 o 
  -2   3   4        0.82        0.62      0.35 o 
  -1   3   4      117.02      126.98      1.97 o 
   0   3   4       32.88       34.41      0.74 o 
   1   3   4       65.78       61.10      1.32 o 
   2   3   4        0.79        1.57      0.28 o 
   3   3   4       22.12       22.92      0.74 o 
   4   3   4       15.58       16.88      0.70 o 
   5   3   4        4.24        4.17      0.52 o 
  -8   4   4        3.35        3.32      0.57 o 
  -7   4   4       11.24       12.56      1.41 o 
  -6   4   4       69.66       68.09      2.89 o 
  -5   4   4      135.33      138.35      2.90 o 
  -4   4   4       34.62       28.48      1.59 o 
  -3   4   4      109.76       98.89      9.01 o 
  -2   4   4        0.18        0.90      0.19 o 
  -1   4   4       96.16       98.45      2.20 o 
   0   4   4       55.29       48.24      1.07 o 
   1   4   4      280.42      275.96      4.34 o 
   2   4   4      147.10      144.95      2.61 o 
   3   4   4      101.72      102.29      1.92 o 
   4   4   4       22.74       21.31      0.82 o 
  -7   5   4       31.37       34.94      1.20 o 
  -6   5   4       11.86        9.88      1.10 o 
  -5   5   4        0.10        0.59      0.33 o 
  -4   5   4       11.45       16.18      1.81 o 
  -3   5   4      125.85      100.28      2.29 o 
  -2   5   4        0.01        0.47      0.21 o 
  -1   5   4       93.76       75.46      1.96 o 
   0   5   4       11.58       15.46      0.68 o 
   1   5   4        0.02        0.34      0.22 o 
   2   5   4        7.38        6.41      0.51 o 
   3   5   4        1.50        1.92      0.38 o 
  -7   6   4       74.08       89.23      3.90 o 
  -6   6   4       53.50       59.55      2.75 o 
  -5   6   4        4.19        7.65      0.90 o 
  -4   6   4        1.07        0.94      0.42 o 
  -3   6   4        1.37        1.57      0.58 o 
  -2   6   4       56.18       56.06      2.72 o 
  -1   6   4        2.44        3.79      0.41 o 
   0   6   4        0.47        1.02      0.26 o 
   1   6   4       27.27       32.53      1.13 o 
   2   6   4       65.19       63.69      1.89 o 
  -6   7   4       21.58       22.26      1.67 o 
  -5   7   4        2.77        2.37      0.74 o 
  -4   7   4       19.38       18.20      1.45 o 
  -3   7   4       43.98       40.34      1.43 o 
  -2   7   4        6.67        5.54      0.86 o 
  -1   7   4        8.65        5.63      0.81 o 
   0   7   4       10.45        8.83      0.97 o 
   1   7   4        4.39        4.32      0.67 o 
  -3   8   4        1.43        2.24      0.51 o 
  -2   8   4        6.87        8.99      2.47 o 
   0  -8   5       73.76       69.67      2.13 o 
   1  -8   5       10.39        9.70      1.90 o 
   2  -8   5       28.15       26.98      1.84 o 
  -3  -7   5        0.53        1.20      0.37 o 
  -2  -7   5        0.40        1.06      0.34 o 
  -1  -7   5       80.87       79.86      1.69 o 
   0  -7   5        1.94        1.80      0.48 o 
   1  -7   5      175.55      155.58      8.91 o 
   2  -7   5        8.03        7.03      1.07 o 
   3  -7   5       29.93       28.42      1.86 o 
   4  -7   5        5.67        6.78      1.35 o 
  -4  -6   5        3.00        3.07      0.73 o 
  -3  -6   5        0.68        1.56      0.36 o 
  -2  -6   5        5.59        6.39      0.55 o 
  -1  -6   5        1.45        1.48      0.33 o 
   0  -6   5       64.82       66.04      1.94 o 
   1  -6   5        9.71        8.83      0.69 o 
   2  -6   5       51.52       51.05      1.26 o 
   3  -6   5        0.66        0.52      0.32 o 
   4  -6   5        3.15        3.91      1.10 o 
   5  -6   5       24.92       30.98      3.18 o 
  -5  -5   5        0.10        0.79      0.61 o 
  -4  -5   5        0.07        0.08      0.54 o 
  -3  -5   5       20.18       19.90      0.79 o 
  -2  -5   5        9.46       10.27      1.15 o 
  -1  -5   5       21.56       22.12      0.72 o 
   0  -5   5        0.04        0.31      0.20 o 
   1  -5   5       15.87       15.18      0.61 o 
   2  -5   5       12.96       13.37      0.74 o 
   3  -5   5       12.43       11.51      0.74 o 
   4  -5   5        0.43        0.79      0.36 o 
   5  -5   5        2.22        1.98      1.25 o 
  -6  -4   5        2.36        1.47      0.72 o 
  -5  -4   5        7.72        7.32      0.88 o 
  -4  -4   5       19.51       21.95      0.79 o 
  -3  -4   5       14.72       14.34      0.63 o 
  -2  -4   5        1.02        1.07      0.21 o 
  -1  -4   5       49.51       47.34      0.80 o 
   0  -4   5       18.30       17.88      0.52 o 
   1  -4   5        0.64        1.13      0.21 o 
   2  -4   5        0.65        1.07      0.27 o 
   3  -4   5        6.76        6.31      0.74 o 
   4  -4   5       30.25       33.94      2.16 o 
   5  -4   5        5.15        5.03      0.73 o 
   6  -4   5       12.06       15.77      2.49 o 
  -7  -3   5        0.06        0.40      0.43 o 
  -6  -3   5        9.13       10.06      1.25 o 
  -5  -3   5       41.15       40.46      1.38 o 
  -4  -3   5      210.00      212.90      3.77 o 
  -3  -3   5      130.14      131.04      2.41 o 
  -2  -3   5      327.93      323.80      4.13 o 
  -1  -3   5      168.54      161.90      2.01 o 
   0  -3   5       43.75       43.08      0.85 o 
   1  -3   5      151.20      151.45      1.80 o 
   2  -3   5      391.95      396.68      4.05 o 
   3  -3   5       94.91       96.52      2.06 o 
   4  -3   5      105.18      104.41      3.19 o 
   5  -3   5        6.17        6.46      2.48 o 
   6  -3   5        0.29        0.70      0.49 o 
  -7  -2   5       22.61       23.32      1.19 o 
  -6  -2   5       16.70       16.79      1.32 o 
  -5  -2   5       75.13       73.81      1.85 o 
  -4  -2   5        2.08        1.82      0.32 o 
  -3  -2   5       27.85       28.51      1.10 o 
  -2  -2   5      257.68      264.03      3.44 o 
  -1  -2   5        1.42        1.05      0.25 o 
   0  -2   5      323.12      323.50      3.36 o 
   1  -2   5        0.02        0.55      0.15 o 
   2  -2   5        2.34        2.37      0.29 o 
   3  -2   5       13.43       14.13      0.61 o 
   4  -2   5       17.84       19.24      1.03 o 
   5  -2   5       15.95       15.56      1.57 o 
   6  -2   5        3.68        4.28      0.81 o 
  -8  -1   5       58.03       59.00      1.86 o 
  -7  -1   5       17.71       17.11      1.09 o 
  -6  -1   5       62.65       60.27      1.64 o 
  -5  -1   5       14.40       14.04      1.04 o 
  -4  -1   5        3.34        4.28      0.43 o 
  -3  -1   5       16.63       16.25      0.56 o 
  -2  -1   5       17.77       18.18      0.59 o 
  -1  -1   5      264.75      259.51      3.35 o 
   0  -1   5       67.88       70.13      1.04 o 
   1  -1   5       81.03       76.54      1.11 o 
   2  -1   5       68.16       67.99      1.25 o 
   3  -1   5        0.55        0.80      0.25 o 
   4  -1   5        1.83        1.89      0.36 o 
   5  -1   5       17.26       17.42      2.50 o 
   6  -1   5        1.64        3.23      0.76 o 
  -8   0   5        1.29        2.43      0.49 o 
  -7   0   5       12.27       12.00      0.69 o 
  -6   0   5       36.18       34.84      0.96 o 
  -5   0   5        1.92        1.61      0.26 o 
  -4   0   5        0.00        0.38      0.15 o 
  -3   0   5        2.46        1.93      0.24 o 
  -2   0   5      423.10      438.85      4.75 o 
  -1   0   5        1.14        0.95      0.16 o 
   0   0   5      355.97      368.97      3.62 o 
   1   0   5       19.45       17.46      0.48 o 
   2   0   5        0.06        0.10      0.15 o 
   3   0   5       82.12       79.19      1.40 o 
   4   0   5        2.70        2.43      0.32 o 
   5   0   5       96.40       91.39      2.76 o 
   6   0   5        3.86        3.00      1.10 o 
  -8   1   5       12.00       11.72      1.31 o 
  -7   1   5        4.95        3.87      0.63 o 
  -6   1   5       29.24       28.21      1.17 o 
  -5   1   5        2.58        3.23      0.28 o 
  -4   1   5        4.62        5.59      0.35 o 
  -3   1   5      107.07      113.16      1.63 o 
  -2   1   5        6.59        7.34      0.35 o 
  -1   1   5      206.63      199.56      3.17 o 
   0   1   5        5.08        6.57      0.40 o 
   1   1   5       49.47       52.33      0.98 o 
   2   1   5       15.82       13.42      0.51 o 
   3   1   5        1.00        1.07      0.23 o 
   4   1   5       38.11       37.50      1.22 o 
   5   1   5       14.22       13.64      0.82 o 
  -8   2   5       12.57       12.34      0.92 o 
  -7   2   5        0.67        1.02      0.27 o 
  -6   2   5       82.56       82.60      2.09 o 
  -5   2   5        3.73        3.13      0.82 o 
  -4   2   5      228.20      220.74      3.54 o 
  -3   2   5        6.43        6.64      0.40 o 
  -2   2   5       79.56       85.72      1.59 o 
  -1   2   5       12.42       12.86      0.53 o 
   0   2   5       66.03       60.96      1.16 o 
   1   2   5        8.83        8.61      0.55 o 
   2   2   5       98.37       95.39      1.77 o 
   3   2   5        0.03        0.33      0.28 o 
   4   2   5       15.68       15.13      0.67 o 
   5   2   5        3.01        4.61      0.56 o 
  -8   3   5        2.42        2.58      0.52 o 
  -7   3   5        0.02        0.47      0.28 o 
  -6   3   5       28.57       27.35      1.64 o 
  -5   3   5       40.37       35.37      1.98 o 
  -4   3   5      217.67      222.41      5.94 o 
  -3   3   5      439.98      432.91      9.89 o 
  -2   3   5        1.62        1.65      0.36 o 
  -1   3   5      577.97      598.29      9.65 o 
   0   3   5      279.19      277.09      3.55 o 
   1   3   5      119.26      113.49      2.26 o 
   2   3   5      103.77      100.53      1.90 o 
   3   3   5        1.02        1.04      0.28 o 
   4   3   5        0.25        0.64      0.26 o 
  -8   4   5       10.86       10.61      0.86 o 
  -7   4   5       33.00       28.24      1.88 o 
  -6   4   5       35.31       37.00      1.82 o 
  -5   4   5      129.45      115.05      3.87 o 
  -4   4   5        4.40        2.22      0.70 o 
  -3   4   5       25.73       22.38      2.07 o 
  -2   4   5      110.50      108.26      1.90 o 
  -1   4   5       39.06       34.09      1.20 o 
   0   4   5        1.22        0.13      0.21 o 
   1   4   5       62.37       53.72      1.77 o 
   2   4   5       23.53       25.14      0.84 o 
   3   4   5        4.31        4.08      0.49 o 
  -7   5   5        0.92       -0.14      0.42 o 
  -6   5   5        7.41        9.33      0.91 o 
  -4   5   5       14.87       14.17      1.98 o 
  -3   5   5        4.32        5.79      0.54 o 
  -2   5   5        1.09        1.27      0.49 o 
  -1   5   5       11.63       12.74      2.96 o 
   0   5   5       19.49       16.60      0.71 o 
   1   5   5        5.55        4.75      0.54 o 
   2   5   5        4.32        5.68      0.61 o 
  -6   6   5        2.13        2.70      0.61 o 
  -4   6   5       51.47       45.49      1.86 o 
  -3   6   5        0.30        1.14      0.55 o 
  -2   6   5       68.36       60.36      1.85 o 
  -1   6   5       19.79       19.30      0.82 o 
   0   6   5        0.36        0.96      0.28 o 
   1   6   5       20.97       23.05      1.20 o 
  -5   7   5        0.24        0.53      0.51 o 
  -4   7   5        1.54        2.65      0.73 o 
  -3   7   5       21.89       19.84      1.64 o 
  -2   7   5        0.03        0.44      0.30 o 
  -1   7   5        1.35        1.97      0.40 o 
  -2  -7   6       28.36       30.34      1.05 o 
  -1  -7   6       13.36       14.84      0.89 o 
   0  -7   6       14.65       15.48      0.86 o 
   1  -7   6       20.35       22.73      0.96 o 
   2  -7   6        2.33        3.89      0.66 o 
  -4  -6   6        2.77        3.27      0.67 o 
  -3  -6   6        2.54        3.58      0.74 o 
  -2  -6   6        4.39        5.19      0.71 o 
  -1  -6   6        0.04        0.39      0.30 o 
   0  -6   6       30.20       29.92      1.09 o 
   1  -6   6        0.23        1.10      0.72 o 
   2  -6   6        3.29        4.44      1.67 o 
   3  -6   6        0.56        0.99      0.63 o 
   4  -6   6        6.89        7.32      1.98 o 
  -5  -5   6        1.55        1.44      0.95 o 
  -4  -5   6        1.37        1.37      0.71 o 
  -3  -5   6       17.50       19.45      1.82 o 
  -2  -5   6        0.03        0.25      0.31 o 
  -1  -5   6        0.21       -0.01      0.22 o 
   0  -5   6       29.86       28.41      0.93 o 
   1  -5   6        6.45        6.21      0.97 o 
   2  -5   6       46.83       50.06      2.06 o 
   3  -5   6        0.13        0.51      0.41 o 
   4  -5   6        0.66        0.62      0.48 o 
  -6  -4   6        1.82        3.52      0.74 o 
  -5  -4   6        1.46        1.43      0.58 o 
  -4  -4   6       13.31       12.85      0.95 o 
  -3  -4   6       38.37       40.13      1.42 o 
  -2  -4   6      375.97      385.79      5.17 o 
  -1  -4   6        9.21        9.63      0.72 o 
   0  -4   6      676.61      684.53      7.17 o 
   1  -4   6       31.73       31.68      1.04 o 
   2  -4   6      122.84      121.56      5.46 o 
   3  -4   6       23.28       21.93      2.12 o 
   4  -4   6        1.39        3.02      0.72 o 
   5  -4   6        0.04        0.41      0.50 o 
  -6  -3   6       13.01       12.27      0.98 o 
  -5  -3   6        0.86        0.65      0.38 o 
  -4  -3   6      121.91      117.09      2.58 o 
  -3  -3   6        4.77        5.87      0.61 o 
  -2  -3   6       70.54       67.97      1.43 o 
  -1  -3   6       40.43       39.47      0.95 o 
   0  -3   6       53.00       51.91      1.13 o 
   1  -3   6        1.04        1.27      0.22 o 
   2  -3   6      107.86      106.74      1.80 o 
   3  -3   6        4.39        4.58      0.69 o 
   4  -3   6        1.79        1.80      0.67 o 
   5  -3   6        0.01        0.78      0.54 o 
  -7  -2   6       14.25       14.24      1.03 o 
  -6  -2   6        0.34        0.18      0.32 o 
  -5  -2   6        0.10        0.71      0.34 o 
  -4  -2   6       12.27       13.09      1.09 o 
  -3  -2   6       10.69       11.83      0.68 o 
  -2  -2   6        0.09        0.44      0.24 o 
  -1  -2   6        1.70        1.84      0.32 o 
   0  -2   6        0.93        0.86      0.23 o 
   1  -2   6       52.08       51.16      1.06 o 
   2  -2   6       43.54       42.91      1.01 o 
   3  -2   6       35.73       36.05      1.00 o 
   4  -2   6        8.06        8.21      0.96 o 
   5  -2   6        4.24        4.07      0.85 o 
  -7  -1   6       20.73       21.73      1.22 o 
  -6  -1   6       13.68       13.68      1.03 o 
  -5  -1   6        5.03        5.13      0.54 o 
  -4  -1   6      156.22      147.67      2.73 o 
  -3  -1   6       11.91       10.78      0.65 o 
  -2  -1   6       94.74       92.27      1.63 o 
  -1  -1   6       33.51       34.86      0.93 o 
   0  -1   6       69.90       70.06      1.10 o 
   1  -1   6        1.50        1.17      0.23 o 
   2  -1   6      166.82      163.52      2.51 o 
   3  -1   6        1.90        1.96      0.35 o 
   4  -1   6       55.38       53.54      2.02 o 
   5  -1   6        0.25        0.82      0.49 o 
  -7   0   6       11.34        7.72      0.68 o 
  -6   0   6       13.36       12.45      0.77 o 
  -5   0   6       58.42       51.61      1.55 o 
  -4   0   6        0.41        0.49      0.22 o 
  -3   0   6       49.87       45.86      0.98 o 
  -2   0   6       86.82       90.42      1.55 o 
  -1   0   6        5.72        5.45      0.46 o 
   0   0   6       32.75       39.14      0.83 o 
   1   0   6       77.71       69.68      1.11 o 
   2   0   6       13.89       11.87      0.53 o 
   3   0   6       48.78       43.56      1.04 o 
   4   0   6        1.33        1.63      0.33 o 
   5   0   6        0.48        0.49      0.53 o 
  -8   1   6       28.39       32.37      1.04 o 
  -7   1   6        0.56        1.07      0.32 o 
  -6   1   6       39.83       40.55      1.39 o 
  -5   1   6       31.70       29.02      0.81 o 
  -4   1   6        1.77        1.40      0.41 o 
  -3   1   6      175.30      164.44      2.70 o 
  -2   1   6        0.03        0.38      0.16 o 
  -1   1   6      139.74      133.13      2.09 o 
   0   1   6       58.52       54.97      1.13 o 
   1   1   6        7.84        4.88      0.38 o 
   2   1   6        2.90        2.61      0.46 o 
   3   1   6        0.24        0.45      0.24 o 
   4   1   6       14.39       16.77      0.72 o 
  -8   2   6        1.13        0.91      0.44 o 
  -7   2   6        0.02        0.35      0.28 o 
  -6   2   6        1.26        1.51      0.34 o 
  -5   2   6        3.31        3.14      0.58 o 
  -4   2   6      204.95      205.05      4.83 o 
  -3   2   6        0.40        0.72      0.36 o 
  -2   2   6     1122.03     1157.89     16.19 o 
  -1   2   6        3.28        3.72      0.30 o 
   0   2   6      409.28      392.88      5.17 o 
   1   2   6        7.37        7.28      0.92 o 
   2   2   6        0.58        0.93      0.26 o 
   3   2   6        1.66        2.06      0.33 o 
   4   2   6       16.04       15.41      0.77 o 
  -7   3   6        5.76        5.28      0.56 o 
  -6   3   6       68.33       63.32      2.24 o 
  -5   3   6        3.81        4.60      0.58 o 
  -4   3   6      148.96      157.14      3.78 o 
  -3   3   6       56.99       60.58      1.94 o 
  -2   3   6        3.25        3.53      0.58 o 
  -1   3   6       34.16       34.52      0.92 o 
   0   3   6      145.49      138.31      2.31 o 
   1   3   6        0.09        0.77      0.27 o 
   2   3   6       17.78       15.58      0.76 o 
   3   3   6        3.72        3.67      0.45 o 
  -7   4   6       11.46       12.75      1.21 o 
  -6   4   6       37.98       37.25      1.76 o 
  -5   4   6       10.50       11.47      1.98 o 
  -4   4   6        3.89        4.90      1.38 o 
  -3   4   6        1.21        1.35      0.38 o 
  -2   4   6        0.78        0.98      0.29 o 
  -1   4   6        0.06        0.07      0.18 o 
   0   4   6       18.48       19.62      0.78 o 
   1   4   6        4.20        3.95      0.82 o 
   2   4   6       19.63       17.56      1.28 o 
  -7   5   6        0.08        1.48      0.51 o 
  -6   5   6       30.09       24.75      1.26 o 
  -5   5   6        8.42        6.54      1.64 o 
  -4   5   6       33.25       32.41      2.98 o 
  -3   5   6        0.67        0.60      0.56 o 
  -2   5   6       12.73       14.20      1.32 o 
  -1   5   6        0.02        0.42      0.24 o 
   0   5   6       73.25       67.17      2.41 o 
   1   5   6        0.00        0.46      0.33 o 
  -3   6   6        0.56        0.38      0.50 o 
  -2   6   6        5.44       10.31      1.42 o 
  -1   6   6       72.35       77.62      1.93 o 
   0   6   6       18.29       17.62      2.82 o 
  -3  -6   7        3.75        3.15      0.81 o 
  -2  -6   7       12.02       14.30      1.41 o 
  -1  -6   7        1.94        1.38      0.58 o 
   0  -6   7       10.84       11.70      0.88 o 
   1  -6   7       15.78       16.52      0.93 o 
   2  -6   7        8.79        7.88      1.03 o 
  -4  -5   7       26.98       31.82      3.95 o 
  -3  -5   7       57.75       59.96      3.64 o 
  -2  -5   7       27.47       28.33      2.00 o 
  -1  -5   7      299.71      304.09      7.89 o 
   0  -5   7        5.98        5.27      0.67 o 
   1  -5   7      187.87      194.31      3.81 o 
   2  -5   7       41.33       44.78      3.09 o 
   3  -5   7        8.58        5.57      0.89 o 
  -5  -4   7       10.23        9.20      0.91 o 
  -4  -4   7       13.99       16.45      1.17 o 
  -3  -4   7       14.20       14.78      1.02 o 
  -2  -4   7       11.26       12.44      1.00 o 
  -1  -4   7        8.14        8.09      0.61 o 
   0  -4   7       19.27       22.70      1.02 o 
   1  -4   7       63.21       59.98      1.73 o 
   2  -4   7        6.07        6.04      0.82 o 
   3  -4   7       12.77       13.26      1.30 o 
   4  -4   7       21.22       18.75      1.71 o 
  -6  -3   7        2.37        2.76      0.56 o 
  -5  -3   7        0.03        0.43      0.36 o 
  -4  -3   7        0.40        0.57      0.42 o 
  -3  -3   7        0.98        0.90      0.37 o 
  -2  -3   7        2.55        3.47      0.46 o 
  -1  -3   7        3.23        3.56      0.41 o 
   0  -3   7        0.71        1.29      0.30 o 
   1  -3   7        1.43        1.24      0.33 o 
   2  -3   7        3.63        3.91      0.76 o 
   3  -3   7        9.26        8.73      1.17 o 
   4  -3   7       35.61       38.43      2.03 o 
  -6  -2   7        0.23        0.56      0.36 o 
  -5  -2   7       69.11       69.87      1.91 o 
  -4  -2   7        0.88        0.72      0.49 o 
  -3  -2   7       73.84       71.64      1.84 o 
  -2  -2   7       39.50       37.72      1.13 o 
  -1  -2   7        3.35        2.64      0.41 o 
   0  -2   7       66.72       64.43      1.35 o 
   1  -2   7       34.05       32.66      1.01 o 
   2  -2   7        3.15        2.74      0.42 o 
   3  -2   7       45.96       46.96      1.91 o 
   4  -2   7        0.25        1.55      0.53 o 
  -7  -1   7        6.89        7.60      0.76 o 
  -6  -1   7        3.17        1.29      0.38 o 
  -5  -1   7        0.00        0.82      0.30 o 
  -4  -1   7       93.62       83.80      3.05 o 
  -3  -1   7       18.95       14.99      0.79 o 
  -2  -1   7       21.69       20.37      1.45 o 
  -1  -1   7       39.10       33.63      1.06 o 
   0  -1   7       78.30       69.66      1.65 o 
   1  -1   7        6.41        5.05      0.49 o 
   2  -1   7       49.45       43.32      1.12 o 
   3  -1   7        6.65        8.17      0.68 o 
   4  -1   7        4.25        6.83      1.31 o 
  -7   0   7       40.26       38.49      1.32 o 
  -6   0   7        0.31        0.67      0.34 o 
  -5   0   7       85.90       88.40      1.93 o 
  -4   0   7       17.96       16.23      0.72 o 
  -3   0   7       29.16       31.72      0.91 o 
  -2   0   7      180.80      170.78      2.75 o 
  -1   0   7        1.16        2.18      0.37 o 
   0   0   7       18.94       15.97      0.64 o 
   1   0   7        7.58        9.22      0.54 o 
   2   0   7       27.89       28.07      0.79 o 
   3   0   7        0.26        0.80      0.38 o 
   4   0   7        6.73        6.71      0.97 o 
  -7   1   7        4.19        4.49      0.38 o 
  -6   1   7       35.43       36.14      1.04 o 
  -5   1   7       39.16       42.23      1.69 o 
  -4   1   7      140.06      139.70      2.80 o 
  -3   1   7      169.96      171.02      2.29 o 
  -2   1   7        0.02        0.60      0.22 o 
  -1   1   7      241.51      240.11      3.60 o 
   0   1   7      220.16      214.71      3.12 o 
   1   1   7       92.43       91.03      1.58 o 
   2   1   7      125.32      117.81      2.09 o 
   3   1   7        4.35        5.10      0.59 o 
  -7   2   7        0.01        0.54      0.31 o 
  -6   2   7       17.87       17.11      1.23 o 
  -5   2   7        0.85        1.32      0.46 o 
  -4   2   7       71.84       68.97      4.30 o 
  -3   2   7        2.00        1.51      0.53 o 
  -2   2   7      244.65      240.02      5.80 o 
  -1   2   7        0.65        0.79      0.30 o 
   0   2   7       13.85       14.20      0.70 o 
   1   2   7        0.11        0.35      0.26 o 
   2   2   7       40.04       36.61      1.06 o 
   3   2   7        0.05        0.82      0.32 o 
  -7   3   7        0.97        1.25      0.45 o 
  -6   3   7        9.63       11.52      1.01 o 
  -5   3   7        4.62        6.07      0.72 o 
  -4   3   7       20.32       23.56      1.22 o 
  -3   3   7       15.31       15.96      2.17 o 
  -2   3   7        1.48        1.89      0.89 o 
  -1   3   7        7.29        8.89      0.58 o 
   0   3   7        6.25        5.56      0.66 o 
   1   3   7        0.93        1.15      0.34 o 
   2   3   7        7.91        7.51      0.62 o 
  -6   4   7        1.93        1.59      0.44 o 
  -5   4   7       14.86       14.93      0.86 o 
  -4   4   7        8.75       10.27      1.74 o 
  -3   4   7        0.28        1.02      0.46 o 
  -2   4   7       39.96       39.57      1.88 o 
  -1   4   7        2.08        2.16      0.39 o 
   0   4   7        6.10        6.37      0.55 o 
   1   4   7       24.48       21.99      1.02 o 
  -5   5   7       40.03       45.86      3.81 o 
  -4   5   7       15.42       10.69      2.14 o 
  -3   5   7      191.52      225.63      9.54 o 
  -2   5   7       13.32       11.81      1.43 o 
  -1   5   7       71.11       81.22      3.66 o 
   0   5   7       28.63       25.94      1.44 o 
  -3   6   7        0.15        0.59      0.62 o 
  -3  -5   8        2.51        2.48      0.66 o 
  -2  -5   8       26.58       30.70      1.67 o 
  -1  -5   8       15.98       19.25      1.39 o 
   0  -5   8        6.27        6.74      1.28 o 
   1  -5   8        0.71        1.23      0.49 o 
   2  -5   8        0.09       -0.06      0.49 o 
  -4  -4   8       12.82       14.31      1.09 o 
  -3  -4   8        0.34        0.80      0.41 o 
  -2  -4   8        0.56        0.85      0.37 o 
  -1  -4   8        1.86        2.83      0.44 o 
   0  -4   8        0.09        0.47      0.32 o 
   1  -4   8        0.74        1.25      0.52 o 
   2  -4   8        3.29        3.10      1.25 o 
  -5  -3   8        4.22        6.52      0.93 o 
  -4  -3   8       15.34       16.06      1.08 o 
  -3  -3   8       18.43       20.61      1.13 o 
  -2  -3   8        0.35        0.42      0.34 o 
  -1  -3   8       66.28       68.99      1.58 o 
   0  -3   8        2.05        1.40      0.45 o 
   1  -3   8       62.11       64.89      1.58 o 
   2  -3   8        2.07        4.39      0.88 o 
   3  -3   8       27.35       29.23      2.93 o 
  -6  -2   8       22.56       25.37      1.23 o 
  -5  -2   8        1.83        2.36      0.49 o 
  -4  -2   8        0.18        0.43      0.34 o 
  -3  -2   8        0.13        0.78      0.56 o 
  -2  -2   8      136.94      128.24      2.49 o 
  -1  -2   8        0.08        0.34      0.30 o 
   0  -2   8       63.27       61.04      1.47 o 
   1  -2   8        0.02        0.95      0.31 o 
   2  -2   8       14.30       16.53      0.89 o 
   3  -2   8        4.18        5.55      0.89 o 
  -6  -1   8       32.95       31.13      1.25 o 
  -5  -1   8       12.76       10.81      0.80 o 
  -4  -1   8      102.20       95.81      2.23 o 
  -3  -1   8        4.90        3.44      0.50 o 
  -2  -1   8        2.18        2.98      0.44 o 
  -1  -1   8        3.21        1.67      0.40 o 
   0  -1   8       72.46       73.39      1.82 o 
   1  -1   8        0.14        0.46      0.26 o 
   2  -1   8        8.93        9.95      1.00 o 
   3  -1   8        0.24        0.11      0.32 o 
  -6   0   8       33.51       31.68      1.13 o 
  -5   0   8       53.38       53.99      1.51 o 
  -4   0   8       10.55       11.17      0.70 o 
  -3   0   8       20.00       18.95      0.84 o 
  -2   0   8        0.15        0.95      0.36 o 
  -1   0   8       26.43       26.48      1.00 o 
   0   0   8       24.71       25.01      0.84 o 
   1   0   8      129.00      118.74      2.14 o 
   2   0   8       75.56       73.16      1.92 o 
   3   0   8      106.90      104.13      2.20 o 
  -6   1   8       47.41       45.14      1.53 o 
  -5   1   8        8.48       10.66      0.77 o 
  -4   1   8      101.03      100.97      2.57 o 
  -3   1   8       29.89       30.46      2.04 o 
  -2   1   8        0.26        0.91      0.27 o 
  -1   1   8        8.26        8.33      0.63 o 
   0   1   8       55.61       52.76      1.48 o 
   1   1   8        2.40        2.30      0.37 o 
   2   1   8        5.59        5.96      0.56 o 
  -6   2   8        0.28        0.50      0.24 o 
  -5   2   8        0.61        1.77      0.56 o 
  -4   2   8       10.17       10.36      1.06 o 
  -3   2   8        2.57        2.94      0.41 o 
  -2   2   8       23.17       25.37      1.06 o 
  -1   2   8        0.05        0.09      0.27 o 
   0   2   8        0.03        0.61      0.28 o 
   1   2   8        0.01        0.34      0.29 o 
   2   2   8        0.02        0.78      0.36 o 
  -6   3   8       30.00       34.89      1.74 o 
  -5   3   8       26.10       28.65      1.52 o 
  -4   3   8        0.20        1.62      0.68 o 
  -3   3   8       19.10       20.34      1.36 o 
  -2   3   8        0.48        0.21      0.32 o 
  -1   3   8       45.69       47.32      1.62 o 
   0   3   8        0.24        1.01      0.33 o 
   1   3   8       57.23       60.37      2.04 o 
  -5   4   8       22.79       25.73      1.31 o 
  -4   4   8      131.81      147.76      5.59 o 
  -3   4   8        0.49        0.78      0.47 o 
  -2   4   8      172.97      188.04      3.76 o 
  -1   4   8       26.32       29.24      1.53 o 
   0   4   8        6.14        6.39      0.61 o 
  -2  -4   9       23.59       26.19      1.17 o 
  -1  -4   9        1.16        1.39      0.42 o 
   0  -4   9       41.68       43.34      1.94 o 
  -4  -3   9       61.54       70.87      3.10 o 
  -3  -3   9        1.97        1.41      0.47 o 
  -2  -3   9       17.22       18.96      1.03 o 
  -1  -3   9       12.53       10.33      0.75 o 
   0  -3   9       26.49       27.76      1.31 o 
   1  -3   9        0.00        0.98      0.47 o 
  -5  -2   9        3.05        2.60      0.67 o 
  -4  -2   9        3.39        2.95      0.54 o 
  -3  -2   9        0.57        0.91      0.40 o 
  -2  -2   9       19.05       21.45      1.16 o 
  -1  -2   9        7.78        8.29      0.76 o 
   0  -2   9        0.02        0.54      0.29 o 
   1  -2   9        4.47        4.51      0.59 o 
  -5  -1   9        0.16        0.56      0.37 o 
  -4  -1   9        1.46        1.66      0.43 o 
  -3  -1   9        6.60        5.39      0.69 o 
  -2  -1   9        0.37        1.13      0.40 o 
  -1  -1   9        3.74        3.99      0.55 o 
   0  -1   9        1.46        0.89      0.45 o 
   1  -1   9        3.04        2.52      0.53 o 
  -5   0   9       50.72       48.53      1.41 o 
  -4   0   9        0.00        0.46      0.32 o 
  -3   0   9        8.15        7.50      0.66 o 
  -2   0   9       27.31       26.74      1.03 o 
  -1   0   9        7.07        7.75      0.69 o 
   0   0   9        8.23        8.45      0.85 o 
   1   0   9       12.91       12.99      0.80 o 
  -5   1   9       12.32       15.20      1.27 o 
  -4   1   9       11.90       12.42      1.24 o 
  -3   1   9        0.03        0.31      0.34 o 
  -2   1   9        0.62        0.86      0.30 o 
  -1   1   9        0.04        0.94      0.36 o 
   0   1   9        0.02        0.38      0.40 o 
   1   1   9        8.09       10.46      0.73 o 
  -5   2   9       29.14       32.99      1.25 o 
  -4   2   9       41.46       46.66      1.51 o 
  -3   2   9        1.29        1.53      0.66 o 
  -2   2   9       32.58       35.86      1.31 o 
  -1   2   9       11.59       13.98      0.77 o 
   0   2   9       85.76       90.31      2.37 o 
  -4   3   9       43.89       44.19      2.13 o 
  -3   3   9        9.67        9.78      0.80 o 
  -2   3   9       21.40       23.03      1.14 o 
  -2  -1  10        2.27        2.61      0.59 o 
                                                 
